# Supplementary material for: Bed site selection by a subordinate predator: an example with the cougar (Puma concolor) in the Greater Yellowstone Ecosystem
Source: PeerJ. 2017 Nov 14;5:e4010. doi: 10.7717/peerj.4010 (PMC5691788; doi:10.7717/peerj.4010)
Supplement: Data S1 [file peerj-05-4010-s003.zip]

Archive with 5 entries (5 files):
- bediste_winter_microsite.txt
- bedsite_summer_microsite.txt
- microsite_attributes.xlsx
- bedsite_winter_landscape.txt
- bedsite_summer_landscape.txt
