# Supplementary material for: Bed site selection by a subordinate predator: an example with the cougar (Puma concolor) in the Greater Yellowstone Ecosystem
Source: PeerJ. 2017 Nov 14;5:e4010. doi: 10.7717/peerj.4010 (PMC5691788; doi:10.7717/peerj.4010)
Supplement: Data S1 [file peerj-05-4010-s003.zip › bediste_winter_microsite.txt]

id	use	puma	season	hab	topo	aspect	on_feat	near_esc	canopy	conc	slope
355	1	F109	W	BBC	Slope	N	Yes	Yes	100	99	22.5158005
356	1	F109	W	Forest	Drainage	E	Yes	Yes	88.5	89	22.1112995
357	1	F109	W	Forest Edge	Ridgeline	S	Yes	Yes	99	69.5	5.7302599
359	1	F109	W	Forest	Cliffband	N	Yes	Yes	100	96	8.0769997
360	1	F109	W	Forest Edge	Slope	S	Yes	Yes	99	24.5	19.9365005
362	1	F109	W	Forest Edge	Slope	S	Yes	Yes	100	98	22.9918003
363	1	F109	W	Forest	Slope	N	Yes	Yes	82.3	75.5	11.1800003
365	1	F109	W	Forest	Slope	N	Yes	No	89.6	93.5	17.4162006
367	1	F109	W	Forest	Slope	S	Yes	Yes	100	63	25.6704006
368	1	F109	W	Forest	Slope	E	Yes	Yes	71.9	53.5	20.3570995
384	1	M85	W	Forest	Slope	N	Yes	Yes	100	47.5	16.5186005
387	1	M85	W	Forest	Slope	N	Yes	Yes	100	65	26.1033993
389	1	F49	W	BBC	Cliffband	S	Yes	Yes	52.1	77.5	40.9229012
390	1	F49	W	Forest Edge	Slope	S	Yes	Yes	95.8	70.5	21.1914005
393	1	F49	W	BBC	Cliffband	S	Yes	Yes	71.9	80	29.9132004
394	1	F49	W	Forest Edge	Slope	W	Yes	Yes	99	53.5	31.2980003
395	1	F49	W	Forest	Slope	W	Yes	Yes	100	82.5	19.1322002
396	1	F49	W	Forest	Flat	W	Yes	Yes	100	92	7.8326302
397	1	F49	W	Forest	Bench	S	Yes	Yes	100	70	19.6625004
398	1	F49	W	Forest	Slope	S	Yes	Yes	100	100	16.1686993
399	1	F49	W	BBC	Slope	S	Yes	Yes	35.4	82.5	20.1075993
404	1	F47	W	BBC	Slope	W	Yes	Yes	75	99	28.2486992
407	1	F47	W	BBC	Cliffband	N	Yes	Yes	6.3	60	16.5062008
416	1	F61	W	Forest	Bench	E	Yes	Yes	97.9	80.5	6.7628598
417	1	F61	W	Forest	Flat	E	Yes	Yes	100	96.5	12.1061001
418	1	F61	W	Forest	Slope	W	Yes	Yes	97.9	41.5	31.3111992
420	1	F61	W	Forest	Slope	E	Yes	Yes	91.7	65	25.8708992
421	1	F61	W	Forest	Slope	W	Yes	Yes	91.7	75.5	34.4174004
422	1	F61	W	Forest	Flat	N	Yes	Yes	96.9	72	14.5997
423	1	F61	W	Forest	Flat	N	Yes	Yes	67.7	83	16.9314995
425	1	F61	W	Forest	Bench	S	Yes	Yes	100	93.5	7.8962202
426	1	F61	W	BBC	Cliffband	S	Yes	Yes	45.8	29.5	24.2423992
427	1	F61	W	Forest	Slope	N	Yes	No	100	50	24.6343002
439	1	M29	W	Forest	Cliffband	E	Yes	Yes	85.4	99.5	24.6236
440	1	M29	W	Forest	Drainage	N	Yes	No	96.9	76.5	35.2644005
441	1	M29	W	Forest	Drainage	W	Yes	Yes	100	96	14.6674995
442	1	M29	W	Forest	Slope	W	Yes	Yes	100	100	20.4111996
443	1	M29	W	BBC	Slope	S	Yes	Yes	100	81.5	17.1362991
444	1	M29	W	Forest Edge	Bench	E	Yes	Yes	100	79.5	4.7159801
445	1	M29	W	Riparian	Flat	N	Yes	Yes	100	98	0
446	1	M29	W	Forest	Slope	E	Yes	No	97.9	91	18.0566998
447	1	M29	W	Forest	Drainage	E	Yes	Yes	100	100	12.2339001
448	1	M29	W	Forest	Slope	W	Yes	No	93.8	89	20.6557007
459	1	M68	W	Forest Edge	Slope	W	Yes	Yes	100	97	21.2292995
460	1	M68	W	Forest Edge	Slope	W	Yes	Yes	97.9	88.5	25.3118
461	1	M68	W	Forest Edge	Slope	N	Yes	No	100	100	8.8487501
462	1	M68	W	Forest Edge	Ridgeline	E	Yes	Yes	100	55	26.4132004
463	1	M68	W	Forest	Bench	N	Yes	Yes	100	100	9.6462202
464	1	M68	W	Forest	Bench	N	Yes	Yes	87.5	91	31.2201996
465	1	M68	W	Forest	Bench	E	Yes	Yes	100	100	19.1168995
466	1	M68	W	Forest	Slope	W	Yes	Yes	96.9	98	14.5064001
467	1	M68	W	Forest	Flat	E	Yes	Yes	100	96.5	13.4923
468	1	M68	W	Forest	Slope	N	Yes	Yes	100	98	13.5820999
469	1	F51	W	Riparian	Flat	S	Yes	No	92.7	100	7.9523101
470	1	F51	W	Forest	Slope	S	Yes	Yes	93.8	39	18.3297997
471	1	F51	W	BBC	Cliffband	S	Yes	Yes	45.8	29.5	24.2423992
472	1	F51	W	Riparian	Flat	S	Yes	Yes	100	100	0
473	1	F51	W	Forest	Slope	S	Yes	Yes	100	100	27.5443001
474	1	F51	W	BBC	Cliffband	S	Yes	Yes	65.6	90.5	40.0965996
475	1	F51	W	Forest	Slope	S	Yes	Yes	97.9	40	33.3824997
476	1	F51	W	Riparian	Flat	S	Yes	Yes	100	100	5.6412201
477	1	F51	W	Forest Edge	Ridgeline	S	Yes	Yes	84.4	56	13.3144999
478	1	F51	W	BBC	Cliffband	S	Yes	Yes	8.3	72.5	28.3045998
497	1	F47	W	Forest	Slope	E	Yes	No	50	67.5	13.4569998
498	1	F49	W	BBC	Cliffband	S	Yes	Yes	22.9	56	22.9937
499	1	F47	W	Forest	Flat	N	Yes	Yes	100	100	5.9892201
504	1	M85	W	Forest	Slope	W	Yes	Yes	100	100	5.4380102
505	1	F47	W	Forest	Drainage	N	Yes	Yes	25	100	40.2862015
507	1	M85	W	Forest	Bench	E	Yes	Yes	100	74	9.7198696
508	1	M85	W	BBC	Cliffband	W	Yes	Yes	100	100	34.4431
509	1	M85	W	BBC	Cliffband	W	Yes	Yes	100	100	34.4431
510	1	M85	W	Forest	Bench	N	Yes	Yes	100	100	18.6613998
513	1	F47	W	Forest	Slope	E	Yes	Yes	50	36	17.3439007
514	1	F47	W	Forest	Slope	S	Yes	Yes	95.8	35	8.6976604
515	1	F47	W	BBC	Cliffband	S	Yes	Yes	100	100	37.9630013
517	1	M85	W	BBC	Cliffband	S	Yes	Yes	100	100	31.7749004
519	1	F47	W	Forest	Bench	W	Yes	Yes	100	50.5	26.2728004
520	1	M85	W	Forest	Drainage	S	Yes	Yes	57.3	24	23.3064995
523	1	M85	W	Forest	Slope	S	Yes	Yes	100	45	28.9944
530	1	F47	W	Forest	Bench	W	Yes	Yes	93.8	92	21.4391994
227	0	M68	W	Meadow	Flat	E	No	Yes	14.6	14	11.1412001
162	0	M68	W	Forest	Slope	W	No	Yes	95.8	35.5	13.0366001
O69	0	M68	W	Forest	Slope	N	No	No	54.2	53	8.3867998
236	0	M68	W	Sagebrush	Flat	E	No	No	0	33	3.47174
103	0	M68	W	Sagebrush	Slope	S	No	Yes	0	11	28.4755993
222	0	M68	W	Forest	Slope	E	No	No	54.2	68.5	14.0437002
38	0	M68	W	Meadow	Flat	S	No	No	0	11	3.0169599
O56	0	M68	W	Forest	Slope	S	Yes	Yes	53.1	100	20.3687992
298	0	M68	W	Forest	Slope	N	No	Yes	50	47	18.6613998
163	0	M68	W	Forest	Slope	N	Yes	Yes	93.8	71	8.0010405
247	0	M68	W	Meadow	Slope	S	No	No	0	19.5	35.5147018
164	0	M68	W	Forest	Bench	S	Yes	Yes	96.9	91	12.5747004
O76	0	M68	W	Forest	Drainage	N	Yes	Yes	85.4	100	12.9588003
160	0	M68	W	Sagebrush	Drainage	W	No	No	0	28.5	15.1968002
251	0	M68	W	Forest	Drainage	E	Yes	Yes	43.8	18	18.9934006
O11	0	M68	W	Sagebrush	Slope	E	No	No	0	54	12.3515997
43	0	M68	W	Forest	Slope	N	No	Yes	89.6	28	7.8255301
40	0	M68	W	Sagebrush	Slope	W	No	No	0	1.5	24.3194008
232	0	M68	W	Sagebrush	Drainage	S	No	No	0	38	26.8694
157	0	M68	W	Forest	Bench	N	Yes	Yes	87.5	63.5	19.4736996
6	0	M68	W	Forest Edge	Slope	E	Yes	Yes	25	28	14.0361996
O71	0	M68	W	Sagebrush	Flat	W	No	No	24	28.5	1.06752
O95	0	M68	W	Forest	Slope	S	Yes	Yes	91.7	41	6.0914798
151	0	M68	W	Meadow	Drainage	E	No	Yes	0	9.5	11.0040998
330	0	M68	W	Forest Edge	Drainage	W	No	Yes	50	19.5	29.7553005
O80	0	M68	W	Sagebrush	Flat	S	No	No	12.5	16	6.4925699
150	0	M68	W	Forest	Slope	E	No	Yes	72.9	55.5	3.9310999
261	0	M68	W	Sagebrush	Slope	E	No	Yes	0	0.5	22.5464993
36	0	M68	W	Sagebrush	Slope	N	No	No	4.2	38.5	16.3448009
105	0	M68	W	Forest Edge	Drainage	N	Yes	No	43.8	59	9.7367802
223	0	M68	W	Meadow	Slope	W	No	No	0	4.5	27.8223
132	0	M68	W	Meadow	Flat	S	No	No	0	53.5	6.91817
22	0	M68	W	Sagebrush	Drainage	E	No	No	0	24.5	20.6303005
273	0	M68	W	Meadow	Slope	N	No	No	0	15	14.8546
161	0	M68	W	Forest	Slope	S	No	Yes	30.2	33	29.6658001
264	0	M68	W	Sagebrush	Drainage	S	No	No	0	19.5	25.1355
292	0	M68	W	Forest Edge	Bench	E	Yes	Yes	33.3	79.5	19.4811993
159	0	M68	W	Forest	Drainage	W	No	Yes	39.6	38.5	16.8745003
O171	0	M68	W	Forest	Drainage	N	Yes	Yes	78.1	86	10.7595997
O43	0	M68	W	Meadow	Bench	W	No	Yes	1	33	6.2010498
224	0	M68	W	Sagebrush	Drainage	E	No	No	8.3	73	7.5726199
252	0	M68	W	Forest	Slope	W	No	Yes	55.2	15	27.0620003
114	0	M68	W	Meadow	Flat	E	No	No	0	29.5	7.9732299
257	0	M68	W	Meadow	Slope	S	No	No	9.4	13.5	28.8288002
315	0	M68	W	Sagebrush	Drainage	S	No	No	0	2.5	21.5790005
155	0	M68	W	Forest Edge	Flat	E	Yes	Yes	40.6	60.5	6.3175502
265	0	M68	W	Forest	Ridgeline	E	Yes	Yes	92.7	19.5	8.3004799
O2	0	F51	W	Forest	Slope	W	Yes	Yes	83.3	100	12.5235996
6	0	F51	W	Forest Edge	Slope	E	Yes	Yes	25	28	14.0361996
7	0	F51	W	Forest Edge	Slope	S	No	No	60.4	41.5	21.7196999
O10	0	F51	W	Forest	Slope	N	Yes	Yes	72.9	98	17.0979004
26	0	F51	W	Meadow	Slope	E	No	No	0	12	23.6912994
35	0	F51	W	Forest	Drainage	S	No	Yes	51	23	17.5484009
O58	0	F51	W	Forest	Flat	N	Yes	Yes	70.8	86	7.0857301
O62	0	F51	W	Forest	Slope	S	Yes	Yes	76	36.5	8.1044397
O63	0	F51	W	Forest	Slope	N	No	No	54.2	93.5	11.3718996
O161	0	F51	W	Meadow	Slope	N	No	Yes	11.5	34.5	5.47927
O173	0	F51	W	Forest	Slope	S	Yes	No	55.2	20.5	32.1783981
223	0	F51	W	Meadow	Slope	W	No	No	0	4.5	27.8223
226	0	F51	W	Forest	Bench	S	No	No	14.6	19.5	25.5760002
227	0	F51	W	Meadow	Flat	E	No	Yes	14.6	14	11.1412001
230	0	F51	W	Forest	Drainage	E	Yes	Yes	7.3	91	17.8483009
232	0	F51	W	Sagebrush	Drainage	S	No	No	0	38	26.8694
237	0	F51	W	Riparian	Flat	W	Yes	Yes	4.2	94	5.5507202
239	0	F51	W	Forest	Ridgeline	E	No	Yes	38.5	29.5	9.06429
240	0	F51	W	Riparian	Flat	S	Yes	Yes	38.5	98.5	1.39176
241	0	F51	W	Sagebrush	Slope	W	No	Yes	0	20.5	29.3745003
252	0	F51	W	Forest	Slope	W	No	Yes	55.2	15	27.0620003
253	0	F51	W	Sagebrush	Slope	W	No	No	10.4	0	20.1075993
255	0	F51	W	Meadow	Slope	S	No	No	18.8	7	21.4589005
256	0	F51	W	Meadow	Ridgeline	E	No	Yes	0	1	24.809
258	0	F51	W	Forest Edge	Drainage	E	No	Yes	3.1	37	8.7672501
264	0	F51	W	Sagebrush	Drainage	S	No	No	0	19.5	25.1355
274	0	F51	W	BBC	Flat	W	No	Yes	17.7	43	2.7818899
280	0	F51	W	Forest	Drainage	S	No	No	44.8	33	11.4476995
283	0	F51	W	BBC	Cliffband	E	Yes	Yes	0	28	24.809
285	0	F51	W	BBC	Drainage	W	No	Yes	72.9	42.5	21.4304008
292	0	F51	W	Forest Edge	Bench	E	Yes	Yes	33.3	79.5	19.4811993
304	0	F51	W	Forest Edge	Ridgeline	E	No	Yes	35.4	57.5	13.2786999
308	0	F51	W	Meadow	Drainage	S	No	No	29.2	60.5	17.7133007
312	0	F51	W	Forest	Slope	S	No	No	35.4	42.5	23.5
315	0	F51	W	Sagebrush	Drainage	S	No	No	0	2.5	21.5790005
319	0	F51	W	Meadow	Slope	W	No	No	0	14.5	18.7852001
320	0	F51	W	Forest	Slope	N	No	No	63.5	44.5	21.8549004
321	0	F51	W	Riparian	Drainage	S	No	No	18.8	75	3.1096301
322	0	F51	W	Forest	Slope	S	No	Yes	35.4	54.5	27.1956997
323	0	F51	W	Forest	Slope	S	No	No	1	12.5	26.2598
324	0	F51	W	Forest	Slope	W	Yes	No	78.1	98.5	15.9518003
325	0	F51	W	Forest	Slope	N	No	No	82.3	52.5	14.8895998
326	0	F51	W	Meadow	Slope	W	No	No	0	8	17.2740002
327	0	F51	W	Meadow	Slope	W	No	No	19.8	34	13.8930998
328	0	F51	W	Forest Edge	Drainage	S	No	No	55.2	79.5	15.9228001
329	0	F51	W	BBC	Slope	W	No	Yes	40.6	52.5	34.1875
330	0	F51	W	Forest Edge	Drainage	W	No	Yes	50	19.5	29.7553005
332	0	F51	W	Forest	Slope	N	No	Yes	57.3	79	21.6224003
333	0	F51	W	Forest Edge	Slope	W	No	Yes	66.7	41.5	20.1196003
4	0	M85	W	Meadow	Slope	S	No	Yes	0	0.5	28.6278992
6	0	M85	W	Forest Edge	Slope	E	Yes	Yes	25	28	14.0361996
10	0	M85	W	Forest Edge	Drainage	W	No	Yes	21.9	38.5	17.594101
13	0	M85	W	Sagebrush	Flat	E	No	No	0	15.5	19.6032009
16	0	M85	W	Forest	Slope	W	No	Yes	31.3	63	19.8586998
20	0	M85	W	Forest	Slope	N	Yes	Yes	91.7	70	17.6054993
30	0	M85	W	Riparian	Drainage	W	Yes	Yes	83.3	53.5	1.5095299
32	0	M85	W	Forest	Flat	N	Yes	No	52.1	64.5	5.1287098
34	0	M85	W	Sagebrush	Bench	S	No	Yes	1	27	9.5777102
36	0	M85	W	Sagebrush	Slope	N	No	No	4.2	38.5	16.3448009
38	0	M85	W	Meadow	Flat	S	No	No	0	11	3.0169599
42	0	M85	W	Forest	Ridgeline	N	Yes	Yes	78.1	96.5	10.0467997
43	0	M85	W	Forest	Slope	N	No	Yes	89.6	28	7.8255301
46	0	M85	W	Meadow	Slope	N	No	No	0	0	12.0572004
58	0	M85	W	BBC	Slope	N	No	Yes	11.5	1	20.4510002
65	0	M85	W	Forest	Drainage	E	No	Yes	92.7	80	20.0235004
105	0	M85	W	Forest Edge	Drainage	N	Yes	No	43.8	59	9.7367802
106	0	M85	W	Forest Edge	Bench	W	Yes	Yes	99	77.5	11.9990997
128	0	M85	W	Forest	Slope	W	No	No	29.2	17.5	23.8502007
132	0	M85	W	Meadow	Flat	S	No	No	0	53.5	6.91817
167	0	M85	W	Meadow	Slope	W	No	No	0	4.5	11.1800003
169	0	M85	W	Forest	Drainage	N	No	No	56.3	45.5	9.8319998
175	0	M85	W	Meadow	Ridgeline	E	No	No	0	4.5	21.0928993
187	0	M85	W	Forest Edge	Flat	W	No	Yes	25	33	4.5823102
189	0	M85	W	Sagebrush	Slope	N	No	No	0	11.5	14.3978004
198	0	M85	W	Sagebrush	Drainage	N	No	No	6.3	44.5	6.5269899
201	0	M85	W	Sagebrush	Flat	N	No	No	0	45.5	3.43891
202	0	M85	W	Forest	Slope	W	No	Yes	92.7	64	21.5790005
203	0	M85	W	Sagebrush	Drainage	S	No	No	0	3.5	1.06752
205	0	M85	W	Sagebrush	Drainage	E	No	No	2.1	36	7.2646298
207	0	M85	W	Forest	Slope	N	Yes	Yes	53.1	88	16.1084995
209	0	M85	W	Forest	Slope	E	No	No	29.2	81	34.4962006
221	0	M85	W	Forest	Slope	E	Yes	Yes	74	41	16.8955002
223	0	M85	W	Meadow	Slope	W	No	No	0	4.5	27.8223
224	0	M85	W	Sagebrush	Drainage	E	No	No	8.3	73	7.5726199
227	0	M85	W	Meadow	Flat	E	No	Yes	14.6	14	11.1412001
247	0	M85	W	Meadow	Slope	S	No	No	0	19.5	35.5147018
251	0	M85	W	Forest	Drainage	E	Yes	Yes	43.8	18	18.9934006
252	0	M85	W	Forest	Slope	W	No	Yes	55.2	15	27.0620003
257	0	M85	W	Meadow	Slope	S	No	No	9.4	13.5	28.8288002
261	0	M85	W	Sagebrush	Slope	E	No	Yes	0	0.5	22.5464993
264	0	M85	W	Sagebrush	Drainage	S	No	No	0	19.5	25.1355
265	0	M85	W	Forest	Ridgeline	E	Yes	Yes	92.7	19.5	8.3004799
279	0	M85	W	BBC	Slope	S	No	Yes	0	13	31.2740993
292	0	M85	W	Forest Edge	Bench	E	Yes	Yes	33.3	79.5	19.4811993
315	0	M85	W	Sagebrush	Drainage	S	No	No	0	2.5	21.5790005
330	0	M85	W	Forest Edge	Drainage	W	No	Yes	50	19.5	29.7553005
334	0	M85	W	Forest	Slope	N	Yes	Yes	29.2	80.5	19.4762001
337	0	M85	W	Riparian	Flat	W	No	No	45.8	91	12.0482998
346	0	M85	W	Forest	Slope	W	No	Yes	25	60	18.9958992
6	0	F61	W	Forest Edge	Slope	E	Yes	Yes	25	28	14.0361996
7	0	F61	W	Forest Edge	Slope	S	No	No	60.4	41.5	21.7196999
222	0	F61	W	Forest	Slope	E	No	No	54.2	68.5	14.0437002
224	0	F61	W	Sagebrush	Drainage	E	No	No	8.3	73	7.5726199
226	0	F61	W	Forest	Bench	S	No	No	14.6	19.5	25.5760002
227	0	F61	W	Meadow	Flat	E	No	Yes	14.6	14	11.1412001
228	0	F61	W	Forest	Slope	W	No	Yes	58.3	25.5	28.0753994
230	0	F61	W	Forest	Drainage	E	Yes	Yes	7.3	91	17.8483009
231	0	F61	W	BBC	Cliffband	S	Yes	Yes	0	84	39.8646011
232	0	F61	W	Sagebrush	Drainage	S	No	No	0	38	26.8694
233	0	F61	W	Sagebrush	Drainage	E	No	Yes	0	34	34.4528999
236	0	F61	W	Sagebrush	Flat	E	No	No	0	33	3.47174
238	0	F61	W	Sagebrush	Flat	W	No	No	0	22	6.4579501
239	0	F61	W	Forest	Ridgeline	E	No	Yes	38.5	29.5	9.06429
241	0	F61	W	Sagebrush	Slope	W	No	Yes	0	20.5	29.3745003
243	0	F61	W	Forest Edge	Drainage	W	No	Yes	64.6	41	20.1075993
246	0	F61	W	Forest	Slope	E	Yes	No	91.7	88.5	12.7265997
249	0	F61	W	Sagebrush	Flat	S	No	No	0	34.5	3.81407
250	0	F61	W	Riparian	Flat	S	No	No	57.3	97	6.92625
251	0	F61	W	Forest	Drainage	E	Yes	Yes	43.8	18	18.9934006
253	0	F61	W	Sagebrush	Slope	W	No	No	10.4	0	20.1075993
254	0	F61	W	Sagebrush	Slope	W	No	Yes	0	14	15.0699997
255	0	F61	W	Meadow	Slope	S	No	No	18.8	7	21.4589005
256	0	F61	W	Meadow	Ridgeline	E	No	Yes	0	1	24.809
257	0	F61	W	Meadow	Slope	S	No	No	9.4	13.5	28.8288002
258	0	F61	W	Forest Edge	Drainage	E	No	Yes	3.1	37	8.7672501
259	0	F61	W	Forest	Slope	N	Yes	Yes	84.4	57.5	13.1339998
260	0	F61	W	Sagebrush	Ridgeline	S	No	Yes	0	5	42.1069984
261	0	F61	W	Sagebrush	Slope	E	No	Yes	0	0.5	22.5464993
262	0	F61	W	Forest Edge	Bench	E	No	No	0	0	5.7204299
265	0	F61	W	Forest	Ridgeline	E	Yes	Yes	92.7	19.5	8.3004799
266	0	F61	W	Riparian	Flat	S	No	No	0	69.5	1.06752
267	0	F61	W	Forest	Slope	W	Yes	Yes	14.6	26.5	10.0467997
269	0	F61	W	BBC	Slope	N	Yes	Yes	71.9	11	26.8505993
270	0	F61	W	Forest	Drainage	N	No	Yes	71.9	5.5	14.0213003
274	0	F61	W	BBC	Flat	W	No	Yes	17.7	43	2.7818899
285	0	F61	W	BBC	Drainage	W	No	Yes	72.9	42.5	21.4304008
286	0	F61	W	Forest Edge	Ridgeline	E	Yes	Yes	92.7	80.5	20.9395008
289	0	F61	W	Forest	Slope	W	Yes	No	100	56	17.2243996
292	0	F61	W	Forest Edge	Bench	E	Yes	Yes	33.3	79.5	19.4811993
297	0	F61	W	Forest	Slope	E	No	Yes	12.5	17.5	17.8314991
298	0	F61	W	Forest	Slope	N	No	Yes	50	47	18.6613998
313	0	F61	W	Forest Edge	Ridgeline	W	No	Yes	62.5	23.5	12.9424
315	0	F61	W	Sagebrush	Drainage	S	No	No	0	2.5	21.5790005
316	0	F61	W	Forest	Slope	W	Yes	No	65.6	53	14.3504
319	0	F61	W	Meadow	Slope	W	No	No	0	14.5	18.7852001
321	0	F61	W	Riparian	Drainage	S	No	No	18.8	75	3.1096301
329	0	F61	W	BBC	Slope	W	No	Yes	40.6	52.5	34.1875
331	0	F61	W	Meadow	Slope	S	No	No	0	10.5	18.7141991
333	0	F61	W	Forest Edge	Slope	W	No	Yes	66.7	41.5	20.1196003
O2	0	M29	W	Forest	Slope	W	Yes	Yes	83.3	100	12.5235996
6	0	M29	W	Forest Edge	Slope	E	Yes	Yes	25	28	14.0361996
O6	0	M29	W	Meadow	Drainage	N	No	No	9.4	9	12.3646002
7	0	M29	W	Forest Edge	Slope	S	No	No	60.4	41.5	21.7196999
28	0	M29	W	Meadow	Slope	W	No	No	0	11.5	28.5814991
41	0	M29	W	Forest	Drainage	N	No	No	18.8	21	21.7777996
58	0	M29	W	BBC	Slope	N	No	Yes	11.5	1	20.4510002
O58	0	M29	W	Forest	Flat	N	Yes	Yes	70.8	86	7.0857301
O62	0	M29	W	Forest	Slope	S	Yes	Yes	76	36.5	8.1044397
O75	0	M29	W	Riparian	Drainage	E	No	No	0	0	0
O95	0	M29	W	Forest	Slope	S	Yes	Yes	91.7	41	6.0914798
O114	0	M29	W	Sagebrush	Slope	S	No	Yes	0	29.5	26.4132004
O159	0	M29	W	Sagebrush	Flat	S	No	No	0	2.5	1.6876
171	0	M29	W	Sagebrush	Slope	W	No	No	0	13.5	6.7213702
177	0	M29	W	Meadow	Drainage	S	No	Yes	0	2.5	18.2728996
178	0	M29	W	Sagebrush	Slope	S	No	No	0	16	22.7374001
180	0	M29	W	Meadow	Ridgeline	N	No	No	0	16.5	7.8041801
186	0	M29	W	Meadow	Flat	W	No	No	0	1	0
187	0	M29	W	Forest Edge	Flat	W	No	Yes	25	33	4.5823102
O206	0	M29	W	Forest	Slope	N	No	Yes	93.8	63.5	7.36374
221	0	M29	W	Forest	Slope	E	Yes	Yes	74	41	16.8955002
227	0	M29	W	Meadow	Flat	E	No	Yes	14.6	14	11.1412001
230	0	M29	W	Forest	Drainage	E	Yes	Yes	7.3	91	17.8483009
234	0	M29	W	BBC	Slope	S	No	Yes	42.7	27	32.3619995
237	0	M29	W	Riparian	Flat	W	Yes	Yes	4.2	94	5.5507202
239	0	M29	W	Forest	Ridgeline	E	No	Yes	38.5	29.5	9.06429
240	0	M29	W	Riparian	Flat	S	Yes	Yes	38.5	98.5	1.39176
241	0	M29	W	Sagebrush	Slope	W	No	Yes	0	20.5	29.3745003
246	0	M29	W	Forest	Slope	E	Yes	No	91.7	88.5	12.7265997
248	0	M29	W	Meadow	Slope	S	No	No	2.1	0	25.0676003
251	0	M29	W	Forest	Drainage	E	Yes	Yes	43.8	18	18.9934006
255	0	M29	W	Meadow	Slope	S	No	No	18.8	7	21.4589005
256	0	M29	W	Meadow	Ridgeline	E	No	Yes	0	1	24.809
257	0	M29	W	Meadow	Slope	S	No	No	9.4	13.5	28.8288002
263	0	M29	W	Forest	Flat	N	No	No	26	44	6.18293
266	0	M29	W	Riparian	Flat	S	No	No	0	69.5	1.06752
272	0	M29	W	Sagebrush	Flat	W	No	No	0	41.5	4.0725899
275	0	M29	W	Sagebrush	Slope	W	No	No	0	26.5	18.2320995
281	0	M29	W	Riparian	Flat	W	No	No	84.4	39.5	5.95158
286	0	M29	W	Forest Edge	Ridgeline	E	Yes	Yes	92.7	80.5	20.9395008
295	0	M29	W	Riparian	Flat	S	Yes	No	46.9	100	1.4321001
297	0	M29	W	Forest	Slope	E	No	Yes	12.5	17.5	17.8314991
306	0	M29	W	Forest	Bench	N	No	Yes	42.7	44	7.45401
308	0	M29	W	Meadow	Drainage	S	No	No	29.2	60.5	17.7133007
310	0	M29	W	Meadow	Slope	S	No	No	0	38	15.0043001
312	0	M29	W	Forest	Slope	S	No	No	35.4	42.5	23.5
321	0	M29	W	Riparian	Drainage	S	No	No	18.8	75	3.1096301
324	0	M29	W	Forest	Slope	W	Yes	No	78.1	98.5	15.9518003
329	0	M29	W	BBC	Slope	W	No	Yes	40.6	52.5	34.1875
330	0	M29	W	Forest Edge	Drainage	W	No	Yes	50	19.5	29.7553005
4	0	F49	W	Meadow	Slope	S	No	Yes	0	0.5	28.6278992
11	0	F49	W	Forest Edge	Slope	S	No	No	6.3	12.5	19.1807995
12	0	F49	W	Sagebrush	Slope	W	No	No	0	57.5	26.6443996
16	0	F49	W	Forest	Slope	W	No	Yes	31.3	63	19.8586998
25	0	F49	W	Forest	Drainage	E	Yes	No	100	63	6.3175502
33	0	F49	W	Forest	Slope	S	Yes	Yes	92.7	71.5	30.8868008
34	0	F49	W	Sagebrush	Bench	S	No	Yes	1	27	9.5777102
36	0	F49	W	Sagebrush	Slope	N	No	No	4.2	38.5	16.3448009
37	0	F49	W	Forest	Drainage	N	No	No	29.2	18	12.6043997
41	0	F49	W	Forest	Drainage	N	No	No	18.8	21	21.7777996
42	0	F49	W	Forest	Ridgeline	N	Yes	Yes	78.1	96.5	10.0467997
46	0	F49	W	Meadow	Slope	N	No	No	0	0	12.0572004
47	0	F49	W	Sagebrush	Slope	W	No	Yes	2.1	44	22.6117001
55	0	F49	W	BBC	Slope	S	Yes	Yes	0	31	27.5051994
58	0	F49	W	BBC	Slope	N	No	Yes	11.5	1	20.4510002
59	0	F49	W	Forest Edge	Slope	N	No	No	79.2	35	13.3144999
62	0	F49	W	Forest	Bench	E	Yes	Yes	94.8	38.5	8.4394503
73	0	F49	W	Forest	Slope	N	No	Yes	92.7	56	12.2601004
74	0	F49	W	Forest	Slope	S	No	Yes	62.5	42.5	14.5136003
78	0	F49	W	Forest	Slope	W	Yes	No	75	42.5	16.6657009
84	0	F49	W	Meadow	Slope	S	No	No	13.5	23.5	10.4777002
87	0	F49	W	Meadow	Flat	W	No	No	0	11.5	5.6412201
95	0	F49	W	Meadow	Flat	N	No	Yes	33.3	12	10.1119003
100	0	F49	W	Forest	Ridgeline	N	Yes	Yes	81.3	97	7.2492499
103	0	F49	W	Sagebrush	Slope	S	No	Yes	0	11	28.4755993
105	0	F49	W	Forest Edge	Drainage	N	Yes	No	43.8	59	9.7367802
108	0	F49	W	Riparian	Drainage	S	Yes	No	32.3	65.5	0.675206
110	0	F49	W	Forest	Flat	N	Yes	No	7.3	29.5	4.2226901
112	0	F49	W	Forest	Slope	N	Yes	Yes	38.5	43.5	24.0298004
115	0	F49	W	BBC	Cliffband	N	Yes	Yes	80.2	100	16.3448009
121	0	F49	W	Forest	Bench	E	No	No	49	64	10.198
122	0	F49	W	Forest Edge	Slope	N	No	No	39.6	32.5	12.6887999
124	0	F49	W	BBC	Slope	N	No	No	14.6	30.5	27.9748993
138	0	F49	W	Forest	Drainage	N	Yes	Yes	64.6	65.5	3.3722899
139	0	F49	W	Sagebrush	Ridgeline	E	No	Yes	0	13	7.0857301
140	0	F49	W	Sagebrush	Slope	S	No	Yes	14.6	10	27.0804996
141	0	F49	W	Forest	Slope	S	Yes	Yes	94.8	79.5	28.9228992
143	0	F49	W	Forest	Slope	S	Yes	Yes	96.9	79.5	19.5335999
144	0	F49	W	Forest	Bench	E	Yes	No	65.6	43.5	5.3228502
167	0	F49	W	Meadow	Slope	W	No	No	0	4.5	11.1800003
187	0	F49	W	Forest Edge	Flat	W	No	Yes	25	33	4.5823102
198	0	F49	W	Sagebrush	Drainage	N	No	No	6.3	44.5	6.5269899
201	0	F49	W	Sagebrush	Flat	N	No	No	0	45.5	3.43891
205	0	F49	W	Sagebrush	Drainage	E	No	No	2.1	36	7.2646298
207	0	F49	W	Forest	Slope	N	Yes	Yes	53.1	88	16.1084995
215	0	F49	W	Forest	Bench	N	Yes	Yes	100	87	11.0089998
217	0	F49	W	Forest Edge	Drainage	N	Yes	No	89.6	83.5	3.1996
252	0	F49	W	Forest	Slope	W	No	Yes	55.2	15	27.0620003
298	0	F49	W	Forest	Slope	N	No	Yes	50	47	18.6613998
330	0	F49	W	Forest Edge	Drainage	W	No	Yes	50	19.5	29.7553005
59	0	F109	W	Forest Edge	Slope	N	No	No	79.2	35	13.3144999
65	0	F109	W	Forest	Drainage	E	No	Yes	92.7	80	20.0235004
166	0	F109	W	Sagebrush	Slope	W	No	No	0	6.5	12.4077997
168	0	F109	W	Forest	Drainage	N	Yes	Yes	35.4	53.5	8.1658096
169	0	F109	W	Forest	Drainage	N	No	No	56.3	45.5	9.8319998
170	0	F109	W	BBC	Slope	S	No	Yes	0	13	27.9237003
172	0	F109	W	Forest Edge	Flat	N	Yes	Yes	90.6	85	10.8049002
173	0	F109	W	Forest	Flat	N	Yes	No	79.2	56	14.6246996
174	0	F109	W	Forest Edge	Flat	N	Yes	Yes	67.7	98.5	3.38907
176	0	F109	W	BBC	Slope	E	No	No	0	1.5	20.5723
177	0	F109	W	Meadow	Drainage	S	No	Yes	0	2.5	18.2728996
178	0	F109	W	Sagebrush	Slope	S	No	No	0	16	22.7374001
179	0	F109	W	Forest	Slope	N	No	Yes	19.8	33	21.2714996
180	0	F109	W	Meadow	Ridgeline	N	No	No	0	16.5	7.8041801
182	0	F109	W	Forest	Slope	N	No	No	66.7	57.5	14.2221003
183	0	F109	W	Forest Edge	Flat	W	No	No	6.3	55	6.7296901
184	0	F109	W	Meadow	Slope	S	No	No	11.5	40.5	18.7798996
187	0	F109	W	Forest Edge	Flat	W	No	Yes	25	33	4.5823102
188	0	F109	W	Sagebrush	Slope	W	No	No	6.3	71	15.9098997
189	0	F109	W	Sagebrush	Slope	N	No	No	0	11.5	14.3978004
190	0	F109	W	Forest	Bench	N	Yes	No	90.6	35.5	5.8755698
191	0	F109	W	Forest	Drainage	N	Yes	Yes	95.8	71	19.6527004
192	0	F109	W	Meadow	Slope	W	No	No	0	22	19.1935005
193	0	F109	W	Sagebrush	Bench	S	No	No	0	21.5	15.8224001
194	0	F109	W	Meadow	Drainage	N	No	No	31.3	36	4.7636399
196	0	F109	W	Meadow	Slope	N	No	No	0	7.5	16.4444008
199	0	F109	W	Riparian	Drainage	N	No	Yes	75	41.5	19.8318996
200	0	F109	W	Forest	Slope	E	Yes	Yes	92.7	98.5	14.4919996
202	0	F109	W	Forest	Slope	W	No	Yes	92.7	64	21.5790005
203	0	F109	W	Sagebrush	Drainage	S	No	No	0	3.5	1.06752
204	0	F109	W	Forest Edge	Drainage	E	No	No	21.9	56	4.2226901
205	0	F109	W	Sagebrush	Drainage	E	No	No	2.1	36	7.2646298
209	0	F109	W	Forest	Slope	E	No	No	29.2	81	34.4962006
212	0	F109	W	Forest	Drainage	N	Yes	No	74	96	12.0882998
214	0	F109	W	Meadow	Slope	E	No	Yes	2.1	48.5	17.0356998
215	0	F109	W	Forest	Bench	N	Yes	Yes	100	87	11.0089998
218	0	F109	W	Forest Edge	Slope	E	No	Yes	63.5	51.5	17.3439007
220	0	F109	W	Forest Edge	Slope	N	Yes	Yes	82.3	29	19.5335999
221	0	F109	W	Forest	Slope	E	Yes	Yes	74	41	16.8955002
237	0	F109	W	Riparian	Flat	W	Yes	Yes	4.2	94	5.5507202
240	0	F109	W	Riparian	Flat	S	Yes	Yes	38.5	98.5	1.39176
243	0	F109	W	Forest Edge	Drainage	W	No	Yes	64.6	41	20.1075993
258	0	F109	W	Forest Edge	Drainage	E	No	Yes	3.1	37	8.7672501
269	0	F109	W	BBC	Slope	N	Yes	Yes	71.9	11	26.8505993
274	0	F109	W	BBC	Flat	W	No	Yes	17.7	43	2.7818899
283	0	F109	W	BBC	Cliffband	E	Yes	Yes	0	28	24.809
302	0	F109	W	Forest	Drainage	N	No	Yes	78.1	13	12.5108004
313	0	F109	W	Forest Edge	Ridgeline	W	No	Yes	62.5	23.5	12.9424
326	0	F109	W	Meadow	Slope	W	No	No	0	8	17.2740002
331	0	F109	W	Meadow	Slope	S	No	No	0	10.5	18.7141991
1	0	F47	W	Sagebrush	Ridgeline	W	No	Yes	0	28.5	16.7872009
4	0	F47	W	Meadow	Slope	S	No	Yes	0	0.5	28.6278992
6	0	F47	W	Forest Edge	Slope	E	Yes	Yes	25	28	14.0361996
7	0	F47	W	Forest Edge	Slope	S	No	No	60.4	41.5	21.7196999
8	0	F47	W	Forest Edge	Bench	E	No	No	8.3	81	10.9694996
16	0	F47	W	Forest	Slope	W	No	Yes	31.3	63	19.8586998
17	0	F47	W	Sagebrush	Drainage	W	No	No	0	4.5	7.21067
18	0	F47	W	Forest	Slope	E	Yes	Yes	86.5	57	16.2539005
20	0	F47	W	Forest	Slope	N	Yes	Yes	91.7	70	17.6054993
27	0	F47	W	Sagebrush	Slope	S	No	No	0	8.5	23.8803005
28	0	F47	W	Meadow	Slope	W	No	No	0	11.5	28.5814991
29	0	F47	W	Forest Edge	Drainage	N	Yes	Yes	95.8	84.5	12.2601004
33	0	F47	W	Forest	Slope	S	Yes	Yes	92.7	71.5	30.8868008
36	0	F47	W	Sagebrush	Slope	N	No	No	4.2	38.5	16.3448009
38	0	F47	W	Meadow	Flat	S	No	No	0	11	3.0169599
40	0	F47	W	Sagebrush	Slope	W	No	No	0	1.5	24.3194008
44	0	F47	W	Forest	Drainage	E	Yes	Yes	70.8	89	12.1943998
46	0	F47	W	Meadow	Slope	N	No	No	0	0	12.0572004
48	0	F47	W	Sagebrush	Flat	W	No	No	10.4	97	6.6963501
49	0	F47	W	Forest	Drainage	W	Yes	Yes	88.5	41	13.8589001
50	0	F47	W	Forest	Drainage	W	No	No	83.3	36.5	16.0128002
59	0	F47	W	Forest Edge	Slope	N	No	No	79.2	35	13.3144999
105	0	F47	W	Forest Edge	Drainage	N	Yes	No	43.8	59	9.7367802
107	0	F47	W	Forest	Slope	N	Yes	No	71.9	91	17.1096992
108	0	F47	W	Riparian	Drainage	S	Yes	No	32.3	65.5	0.675206
113	0	F47	W	Forest	Slope	S	Yes	No	68.8	29.5	21.9549999
117	0	F47	W	Sagebrush	Slope	E	No	No	0	28	24.7129993
118	0	F47	W	Sagebrush	Slope	E	No	No	0	12.5	13.5977001
127	0	F47	W	Forest	Flat	W	Yes	Yes	44.8	69	3.47174
129	0	F47	W	BBC	Slope	S	No	No	0	0	28.4883003
140	0	F47	W	Sagebrush	Slope	S	No	Yes	14.6	10	27.0804996
146	0	F47	W	Forest Edge	Ridgeline	W	Yes	No	75	61	11.6717997
205	0	F47	W	Sagebrush	Drainage	E	No	No	2.1	36	7.2646298
224	0	F47	W	Sagebrush	Drainage	E	No	No	8.3	73	7.5726199
230	0	F47	W	Forest	Drainage	E	Yes	Yes	7.3	91	17.8483009
234	0	F47	W	BBC	Slope	S	No	Yes	42.7	27	32.3619995
236	0	F47	W	Sagebrush	Flat	E	No	No	0	33	3.47174
247	0	F47	W	Meadow	Slope	S	No	No	0	19.5	35.5147018
264	0	F47	W	Sagebrush	Drainage	S	No	No	0	19.5	25.1355
265	0	F47	W	Forest	Ridgeline	E	Yes	Yes	92.7	19.5	8.3004799
292	0	F47	W	Forest Edge	Bench	E	Yes	Yes	33.3	79.5	19.4811993
297	0	F47	W	Forest	Slope	E	No	Yes	12.5	17.5	17.8314991
298	0	F47	W	Forest	Slope	N	No	Yes	50	47	18.6613998
312	0	F47	W	Forest	Slope	S	No	No	35.4	42.5	23.5
319	0	F47	W	Meadow	Slope	W	No	No	0	14.5	18.7852001
327	0	F47	W	Meadow	Slope	W	No	No	19.8	34	13.8930998
328	0	F47	W	Forest Edge	Drainage	S	No	No	55.2	79.5	15.9228001
330	0	F47	W	Forest Edge	Drainage	W	No	Yes	50	19.5	29.7553005
333	0	F47	W	Forest Edge	Slope	W	No	Yes	66.7	41.5	20.1196003
338	0	F47	W	Forest Edge	Slope	E	Yes	No	94.8	89.5	11.9990997
