# Supplementary material for: Bed site selection by a subordinate predator: an example with the cougar (Puma concolor) in the Greater Yellowstone Ecosystem
Source: PeerJ. 2017 Nov 14;5:e4010. doi: 10.7717/peerj.4010 (PMC5691788; doi:10.7717/peerj.4010)
Supplement: Data S1 [file peerj-05-4010-s003.zip › bedsite_summer_microsite.txt]

id	use	puma	season	hab	topo	aspect	on_feat	near_esc	canopy	conc	slope
369	1	F109	S	Forest	Slope	N	Yes	Yes	96.9	99.5	5.7596202
370	1	F109	S	Forest	Slope	N	Yes	Yes	96.9	100	15.1043997
371	1	F109	S	Forest Edge	Bench	N	Yes	Yes	62.5	25	19.3153
372	1	F109	S	Forest	Bench	N	Yes	Yes	41.7	50	9.3747797
373	1	F109	S	Forest Edge	Ridgeline	N	Yes	Yes	81.3	60	27.9748993
374	1	F109	S	BBC	Cliffband	W	Yes	Yes	81.3	100	30.4738007
375	1	F109	S	BBC	Slope	N	Yes	Yes	94.8	73.5	20.8463001
376	1	M85	S	Forest	Drainage	W	Yes	No	100	67.5	16.4444008
377	1	M85	S	Forest	Drainage	W	Yes	No	92.7	68	19.8586998
378	1	M85	S	Forest	Bench	S	Yes	Yes	97.9	96	27.9939003
379	1	M85	S	Riparian	Flat	N	Yes	Yes	100	80	15.6127996
380	1	M85	S	Forest	Slope	E	No	Yes	77.1	74	22.0587006
381	1	M85	S	Meadow	Slope	W	Yes	Yes	87.5	93.5	35.7893982
382	1	M85	S	BBC	Slope	W	Yes	Yes	95.8	61	40.8862
383	1	M85	S	BBC	Cliffband	W	Yes	Yes	100	100	39.3372002
401	1	F49	S	Forest	Drainage	N	Yes	Yes	100	100	18.6084995
402	1	F49	S	Forest	Slope	E	Yes	Yes	94.8	52	10.1119003
403	1	F49	S	Forest	Cliffband	W	Yes	Yes	84.4	92	38.4714012
410	1	F47	S	Riparian	Flat	N	Yes	No	99	100	3.7692399
411	1	F47	S	Forest	Drainage	N	Yes	Yes	100	100	13.3264999
412	1	F47	S	Forest	Slope	W	Yes	Yes	100	100	27.8929005
413	1	F47	S	Forest	Slope	W	Yes	Yes	90.6	100	26.5713997
414	1	F47	S	Forest	Slope	S	Yes	Yes	96.9	91.5	27.7810001
415	1	F47	S	Forest	Slope	N	Yes	Yes	100	62.5	23.5615005
428	1	F99	S	Forest	Flat	N	Yes	No	86.5	73.5	1.81752
429	1	F99	S	Forest Edge	Bench	S	Yes	Yes	96.9	62	12.1061001
430	1	F99	S	Forest Edge	Bench	W	Yes	Yes	100	100	1.81752
431	1	F99	S	Meadow	Slope	S	Yes	Yes	100	64	12.7726002
432	1	F99	S	Forest	Bench	E	Yes	Yes	100	100	8.1112804
433	1	F99	S	Forest	Slope	E	Yes	No	100	83.5	19.1168995
434	1	F99	S	Forest Edge	Slope	S	Yes	No	100	97.5	4.7159801
435	1	F99	S	Sagebrush	Slope	S	No	No	36.5	9.5	14.9209995
436	1	F99	S	Forest Edge	Slope	S	Yes	Yes	100	100	14.3395004
437	1	F99	S	Sagebrush	Slope	W	Yes	No	99	86.5	20.6833992
449	1	M29	S	Meadow	Slope	E	Yes	Yes	86.5	76.5	34.2625008
450	1	M29	S	Forest	Bench	N	Yes	Yes	100	100	19.1807995
451	1	M29	S	Forest	Bench	N	Yes	Yes	92.7	84	12.2601004
452	1	M29	S	Forest	Slope	N	Yes	No	99	74	26.4773006
453	1	M29	S	Forest	Bench	N	Yes	Yes	99	91.5	11.8910999
454	1	M29	S	BBC	Cliffband	N	Yes	Yes	92.7	82.5	26.5713997
455	1	M29	S	Forest	Slope	N	Yes	No	97.9	85	10.8249998
456	1	M29	S	Forest	Slope	W	Yes	No	100	100	15.1796999
457	1	M29	S	Riparian	Flat	W	Yes	No	100	95	3.7692399
458	1	M29	S	Forest	Bench	W	Yes	Yes	92.7	88	21.3069
486	1	F49	S	Forest	Slope	W	Yes	Yes	100	100	36.7762985
488	1	M85	S	Forest	Slope	W	Yes	No	100	91	5.6412201
489	1	F49	S	BBC	Bench	N	Yes	Yes	96.9	87	20.2434998
490	1	F49	S	Forest Edge	Slope	E	Yes	Yes	100	86	21.2091999
491	1	F109	S	Forest Edge	Slope	W	No	Yes	70.8	43.5	10.6988001
494	1	F47	S	Forest	Slope	E	Yes	Yes	50	90	11.5602999
496	1	F47	S	Forest	Bench	E	Yes	Yes	82.3	63.5	5.96102
500	1	F109	S	Forest	Bench	N	Yes	Yes	100	99.5	13.7789001
525	1	F109	S	Forest Edge	Slope	E	Yes	Yes	95.8	56	22.0100994
526	1	M85	S	Forest	Slope	N	Yes	No	100	40.5	6.80409
527	1	F49	S	Forest	Slope	E	Yes	Yes	83.3	84.5	41.9658012
528	1	F49	S	BBC	Slope	W	Yes	Yes	100	100	25.3855
531	1	F47	S	Forest	Slope	W	Yes	Yes	99	98.5	21.0142002
532	1	F47	S	Forest Edge	Bench	N	Yes	Yes	99	99.5	1.5095299
533	1	F49	S	BBC	Cliffband	W	Yes	Yes	31.3	91.5	26.2630997
534	1	F49	S	BBC	Slope	E	Yes	Yes	100	100	12.4164
O1	0	F51	S	Forest Edge	Slope	W	No	Yes	6.3	1	30.9990997
6	0	F51	S	Forest Edge	Slope	E	Yes	Yes	25	28	14.0361996
7	0	F51	S	Forest Edge	Slope	S	No	No	60.4	41.5	21.7196999
O12	0	F51	S	Forest	Slope	N	Yes	Yes	76	93	17.4853001
O15	0	F51	S	Meadow	Flat	E	No	No	0	0	18.8610001
26	0	F51	S	Meadow	Slope	E	No	No	0	12	23.6912994
O44	0	F51	S	Forest	Bench	W	Yes	Yes	82.3	26.5	21.8805008
O45	0	F51	S	Forest	Drainage	N	No	No	55.2	53.5	2.7818899
O62	0	F51	S	Forest	Slope	S	Yes	Yes	76	36.5	8.1044397
O160	0	F51	S	Forest	Slope	N	Yes	Yes	71.9	97	16.4939003
O161	0	F51	S	Meadow	Slope	N	No	Yes	11.5	34.5	5.47927
O167	0	F51	S	Forest Edge	Slope	S	No	Yes	26	3.5	15.6787004
O168	0	F51	S	Sagebrush	Flat	E	No	No	1	45.5	5.95158
O169	0	F51	S	Sagebrush	Drainage	S	No	Yes	2.1	4	22.1847
O170	0	F51	S	Sagebrush	Drainage	S	No	No	0	54.5	7.12502
O171	0	F51	S	Forest	Drainage	N	Yes	Yes	78.1	86	10.7595997
O172	0	F51	S	Sagebrush	Drainage	S	Yes	Yes	100	100	20.8873005
222	0	F51	S	Forest	Slope	E	No	No	54.2	68.5	14.0437002
222	0	F51	S	Forest	Slope	E	No	No	54.2	68.5	14.0437002
230	0	F51	S	Forest	Drainage	E	Yes	Yes	7.3	91	17.8483009
234	0	F51	S	BBC	Slope	S	No	Yes	42.7	27	32.3619995
239	0	F51	S	Forest	Ridgeline	E	No	Yes	38.5	29.5	9.06429
242	0	F51	S	Forest	Slope	S	Yes	Yes	55.2	34.5	29.9909992
255	0	F51	S	Meadow	Slope	S	No	No	18.8	7	21.4589005
258	0	F51	S	Forest Edge	Drainage	E	No	Yes	3.1	37	8.7672501
262	0	F51	S	Forest Edge	Bench	E	No	No	0	0	5.7204299
267	0	F51	S	Forest	Slope	W	Yes	Yes	14.6	26.5	10.0467997
280	0	F51	S	Forest	Drainage	S	No	No	44.8	33	11.4476995
287	0	F51	S	Forest Edge	Drainage	W	No	No	0	34.5	14.6246996
292	0	F51	S	Forest Edge	Bench	E	Yes	Yes	33.3	79.5	19.4811993
294	0	F51	S	Forest	Flat	N	Yes	Yes	89.6	82	6.2550998
301	0	F51	S	Forest	Drainage	W	Yes	No	100	75.5	8.2804298
303	0	F51	S	Forest Edge	Flat	W	Yes	No	100	81	7.0620399
304	0	F51	S	Forest Edge	Ridgeline	E	No	Yes	35.4	57.5	13.2786999
306	0	F51	S	Forest	Bench	N	No	Yes	42.7	44	7.45401
314	0	F51	S	Meadow	Flat	W	No	No	0	59.5	2.2636399
319	0	F51	S	Meadow	Slope	W	No	No	0	14.5	18.7852001
320	0	F51	S	Forest	Slope	N	No	No	63.5	44.5	21.8549004
322	0	F51	S	Forest	Slope	S	No	Yes	35.4	54.5	27.1956997
323	0	F51	S	Forest	Slope	S	No	No	1	12.5	26.2598
325	0	F51	S	Forest	Slope	N	No	No	82.3	52.5	14.8895998
327	0	F51	S	Meadow	Slope	W	No	No	19.8	34	13.8930998
328	0	F51	S	Forest Edge	Drainage	S	No	No	55.2	79.5	15.9228001
329	0	F51	S	BBC	Slope	W	No	Yes	40.6	52.5	34.1875
331	0	F51	S	Meadow	Slope	S	No	No	0	10.5	18.7141991
333	0	F51	S	Forest Edge	Slope	W	No	Yes	66.7	41.5	20.1196003
10	0	M85	S	Forest Edge	Drainage	W	No	Yes	21.9	38.5	17.594101
11	0	M85	S	Forest Edge	Slope	S	No	No	6.3	12.5	19.1807995
12	0	M85	S	Sagebrush	Slope	W	No	No	0	57.5	26.6443996
15	0	M85	S	Meadow	Ridgeline	W	No	No	0	0	16.5062008
16	0	M85	S	Forest	Slope	W	No	Yes	31.3	63	19.8586998
18	0	M85	S	Forest	Slope	E	Yes	Yes	86.5	57	16.2539005
23	0	M85	S	Forest	Flat	E	Yes	Yes	79.2	60.5	9.4274101
37	0	M85	S	Forest	Drainage	N	No	No	29.2	18	12.6043997
38	0	M85	S	Meadow	Flat	S	No	No	0	11	3.0169599
39	0	M85	S	Forest Edge	Bench	N	No	No	51	25	15.4399996
42	0	M85	S	Forest	Ridgeline	N	Yes	Yes	78.1	96.5	10.0467997
44	0	M85	S	Forest	Drainage	E	Yes	Yes	70.8	89	12.1943998
51	0	M85	S	Forest	Slope	N	Yes	No	71.9	69	5.95158
52	0	M85	S	Forest	Flat	E	No	No	62.5	49.5	7.43155
62	0	M85	S	Forest	Bench	E	Yes	Yes	94.8	38.5	8.4394503
70	0	M85	S	Meadow	Slope	E	No	No	3.1	47	15.1968002
73	0	M85	S	Forest	Slope	N	No	Yes	92.7	56	12.2601004
76	0	M85	S	Meadow	Flat	N	No	No	0	0	10.4359999
78	0	M85	S	Forest	Slope	W	Yes	No	75	42.5	16.6657009
95	0	M85	S	Meadow	Flat	N	No	Yes	33.3	12	10.1119003
102	0	M85	S	Forest Edge	Slope	S	Yes	Yes	53.1	98.5	14.1406002
105	0	M85	S	Forest Edge	Drainage	N	Yes	No	43.8	59	9.7367802
106	0	M85	S	Forest Edge	Bench	W	Yes	Yes	99	77.5	11.9990997
111	0	M85	S	Forest	Drainage	E	Yes	No	17.7	70	5.26966
112	0	M85	S	Forest	Slope	N	Yes	Yes	38.5	43.5	24.0298004
113	0	M85	S	Forest	Slope	S	Yes	No	68.8	29.5	21.9549999
115	0	M85	S	BBC	Cliffband	N	Yes	Yes	80.2	100	16.3448009
116	0	M85	S	Sagebrush	Flat	S	No	No	0	36.5	4.5823102
117	0	M85	S	Sagebrush	Slope	E	No	No	0	28	24.7129993
119	0	M85	S	BBC	Drainage	N	Yes	Yes	5.2	23.5	17.0830994
122	0	M85	S	Forest Edge	Slope	N	No	No	39.6	32.5	12.6887999
123	0	M85	S	Meadow	Slope	S	No	Yes	0	43.5	41.3237
125	0	M85	S	BBC	Slope	W	No	Yes	0	4	34.5483017
126	0	M85	S	Riparian	Drainage	W	No	No	34.4	92.5	6.46663
127	0	M85	S	Forest	Flat	W	Yes	Yes	44.8	69	3.47174
128	0	M85	S	Forest	Slope	W	No	No	29.2	17.5	23.8502007
130	0	M85	S	Forest	Slope	E	No	Yes	79.2	77.5	11.7683001
131	0	M85	S	Forest	Drainage	N	Yes	No	80.2	47.5	5.7302599
133	0	M85	S	Forest	Drainage	N	Yes	No	100	57	9.1067495
134	0	M85	S	Forest	Drainage	W	Yes	No	97.9	100	20.7661991
138	0	M85	S	Forest	Drainage	N	Yes	Yes	64.6	65.5	3.3722899
140	0	M85	S	Sagebrush	Slope	S	No	Yes	14.6	10	27.0804996
141	0	M85	S	Forest	Slope	S	Yes	Yes	94.8	79.5	28.9228992
143	0	M85	S	Forest	Slope	S	Yes	Yes	96.9	79.5	19.5335999
145	0	M85	S	Sagebrush	Flat	N	No	No	3.1	21.5	7.7469702
334	0	M85	S	Forest	Slope	N	Yes	Yes	29.2	80.5	19.4762001
335	0	M85	S	Forest	Slope	E	Yes	Yes	85.4	96	24.9643002
343	0	M85	S	Meadow	Slope	W	No	Yes	8.3	26.5	23.8803005
346	0	M85	S	Forest	Slope	W	No	Yes	25	60	18.9958992
349	0	M85	S	Forest	Flat	W	Yes	Yes	57.3	40.5	4.8575301
O9	0	F99	S	Sagebrush	Flat	S	No	No	12.5	57.5	11.3099003
O37	0	F99	S	Meadow	Drainage	S	No	No	0	0	8.3271399
O53	0	F99	S	Forest	Slope	W	Yes	Yes	4.2	76.5	21.2425995
O60	0	F99	S	Forest	Slope	S	Yes	Yes	80.2	85.5	27.1956997
O63	0	F99	S	Forest	Slope	N	No	No	54.2	93.5	11.3718996
O71	0	F99	S	Sagebrush	Flat	W	No	No	24	28.5	1.06752
O89	0	F99	S	Riparian	Drainage	W	Yes	No	79.2	44	5.0062799
O95	0	F99	S	Forest	Slope	S	Yes	Yes	91.7	41	6.0914798
O96	0	F99	S	Riparian	Drainage	S	Yes	No	0	35	1.35022
O101	0	F99	S	Forest Edge	Drainage	E	No	Yes	6.3	7	0.337615
O103	0	F99	S	Sagebrush	Slope	N	No	No	0	9.5	12.3689003
O107	0	F99	S	Forest	Bench	E	No	Yes	17.7	73	9.4681301
O108	0	F99	S	BBC	Slope	W	Yes	Yes	0	1	39.4614983
O120	0	F99	S	Forest	Bench	W	Yes	Yes	72.9	63.5	11.8184996
O159	0	F99	S	Sagebrush	Flat	S	No	No	0	2.5	1.6876
O178	0	F99	S	Sagebrush	Slope	S	Yes	Yes	53.1	12.5	31.9939003
O181	0	F99	S	Forest	Slope	N	Yes	Yes	75	53.5	12.2250996
2	0	F99	S	Sagebrush	Drainage	W	No	Yes	1	32.5	22.1595001
8	0	F99	S	Forest Edge	Bench	E	No	No	8.3	81	10.9694996
150	0	F99	S	Forest	Slope	E	No	Yes	72.9	55.5	3.9310999
156	0	F99	S	Forest	Slope	N	No	No	67.7	27.5	14.5997
169	0	F99	S	Forest	Drainage	N	No	No	56.3	45.5	9.8319998
192	0	F99	S	Meadow	Slope	W	No	No	0	22	19.1935005
193	0	F99	S	Sagebrush	Bench	S	No	No	0	21.5	15.8224001
196	0	F99	S	Meadow	Slope	N	No	No	0	7.5	16.4444008
199	0	F99	S	Riparian	Drainage	N	No	Yes	75	41.5	19.8318996
219	0	F99	S	Meadow	Drainage	N	No	No	8.3	6	7.21067
220	0	F99	S	Forest Edge	Slope	N	Yes	Yes	82.3	29	19.5335999
224	0	F99	S	Sagebrush	Drainage	E	No	No	8.3	73	7.5726199
226	0	F99	S	Forest	Bench	S	No	No	14.6	19.5	25.5760002
230	0	F99	S	Forest	Drainage	E	Yes	Yes	7.3	91	17.8483009
232	0	F99	S	Sagebrush	Drainage	S	No	No	0	38	26.8694
234	0	F99	S	BBC	Slope	S	No	Yes	42.7	27	32.3619995
240	0	F99	S	Riparian	Flat	S	Yes	Yes	38.5	98.5	1.39176
253	0	F99	S	Sagebrush	Slope	W	No	No	10.4	0	20.1075993
280	0	F99	S	Forest	Drainage	S	No	No	44.8	33	11.4476995
304	0	F99	S	Forest Edge	Ridgeline	E	No	Yes	35.4	57.5	13.2786999
305	0	F99	S	Meadow	Ridgeline	E	No	No	57.3	57	11.3718996
312	0	F99	S	Forest	Slope	S	No	No	35.4	42.5	23.5
315	0	F99	S	Sagebrush	Drainage	S	No	No	0	2.5	21.5790005
318	0	F99	S	Meadow	Slope	N	No	No	0	8.5	8.7672501
321	0	F99	S	Riparian	Drainage	S	No	No	18.8	75	3.1096301
328	0	F99	S	Forest Edge	Drainage	S	No	No	55.2	79.5	15.9228001
331	0	F99	S	Meadow	Slope	S	No	No	0	10.5	18.7141991
333	0	F99	S	Forest Edge	Slope	W	No	Yes	66.7	41.5	20.1196003
O1	0	M29	S	Forest Edge	Slope	W	No	Yes	6.3	1	30.9990997
2	0	M29	S	Sagebrush	Drainage	W	No	Yes	1	32.5	22.1595001
7	0	M29	S	Forest Edge	Slope	S	No	No	60.4	41.5	21.7196999
O18	0	M29	S	Forest	Slope	N	Yes	No	80.2	49.5	15.1008997
38	0	M29	S	Meadow	Flat	S	No	No	0	11	3.0169599
41	0	M29	S	Forest	Drainage	N	No	No	18.8	21	21.7777996
O43	0	M29	S	Meadow	Bench	W	No	Yes	1	33	6.2010498
O44	0	M29	S	Forest	Bench	W	Yes	Yes	82.3	26.5	21.8805008
49	0	M29	S	Forest	Drainage	W	Yes	Yes	88.5	41	13.8589001
O53	0	M29	S	Forest	Slope	W	Yes	Yes	4.2	76.5	21.2425995
O60	0	M29	S	Forest	Slope	S	Yes	Yes	80.2	85.5	27.1956997
O80	0	M29	S	Sagebrush	Flat	S	No	No	12.5	16	6.4925699
O98	0	M29	S	Forest Edge	Slope	E	Yes	Yes	31.3	100	29.0697994
O114	0	M29	S	Sagebrush	Slope	S	No	Yes	0	29.5	26.4132004
150	0	M29	S	Forest	Slope	E	No	Yes	72.9	55.5	3.9310999
153	0	M29	S	Sagebrush	Flat	W	No	No	7.3	14.5	2.5695
154	0	M29	S	Riparian	Flat	W	Yes	No	99	100	4.1002898
155	0	M29	S	Forest Edge	Flat	E	Yes	Yes	40.6	60.5	6.3175502
O191	0	M29	S	Forest	Slope	N	Yes	Yes	69.8	81	13.0080004
194	0	M29	S	Meadow	Drainage	N	No	No	31.3	36	4.7636399
O195	0	M29	S	Meadow	Slope	S	No	No	0	15.5	21.3600006
199	0	M29	S	Riparian	Drainage	N	No	Yes	75	41.5	19.8318996
226	0	M29	S	Forest	Bench	S	No	No	14.6	19.5	25.5760002
228	0	M29	S	Forest	Slope	W	No	Yes	58.3	25.5	28.0753994
232	0	M29	S	Sagebrush	Drainage	S	No	No	0	38	26.8694
248	0	M29	S	Meadow	Slope	S	No	No	2.1	0	25.0676003
265	0	M29	S	Forest	Ridgeline	E	Yes	Yes	92.7	19.5	8.3004799
267	0	M29	S	Forest	Slope	W	Yes	Yes	14.6	26.5	10.0467997
268	0	M29	S	Forest Edge	Slope	W	Yes	Yes	86.5	22.5	30.1261997
273	0	M29	S	Meadow	Slope	N	No	No	0	15	14.8546
278	0	M29	S	Sagebrush	Flat	W	No	No	0	38	9.4681301
279	0	M29	S	BBC	Slope	S	No	Yes	0	13	31.2740993
283	0	M29	S	BBC	Cliffband	E	Yes	Yes	0	28	24.809
285	0	M29	S	BBC	Drainage	W	No	Yes	72.9	42.5	21.4304008
288	0	M29	S	Forest	Slope	N	No	No	53.1	35	8.8425102
310	0	M29	S	Meadow	Slope	S	No	No	0	38	15.0043001
311	0	M29	S	Forest	Flat	E	Yes	Yes	51	67	17.7217999
316	0	M29	S	Forest	Slope	W	Yes	No	65.6	53	14.3504
318	0	M29	S	Meadow	Slope	N	No	No	0	8.5	8.7672501
319	0	M29	S	Meadow	Slope	W	No	No	0	14.5	18.7852001
321	0	M29	S	Riparian	Drainage	S	No	No	18.8	75	3.1096301
322	0	M29	S	Forest	Slope	S	No	Yes	35.4	54.5	27.1956997
323	0	M29	S	Forest	Slope	S	No	No	1	12.5	26.2598
327	0	M29	S	Meadow	Slope	W	No	No	19.8	34	13.8930998
329	0	M29	S	BBC	Slope	W	No	Yes	40.6	52.5	34.1875
330	0	M29	S	Forest Edge	Drainage	W	No	Yes	50	19.5	29.7553005
42	0	F49	S	Forest	Ridgeline	N	Yes	Yes	78.1	96.5	10.0467997
51	0	F49	S	Forest	Slope	N	Yes	No	71.9	69	5.95158
52	0	F49	S	Forest	Flat	E	No	No	62.5	49.5	7.43155
56	0	F49	S	Riparian	Drainage	E	Yes	Yes	69.8	100	6.0637698
57	0	F49	S	Forest	Drainage	E	No	Yes	76	88	13.5860004
59	0	F49	S	Forest Edge	Slope	N	No	No	79.2	35	13.3144999
60	0	F49	S	Forest	Slope	N	No	Yes	70.8	47	9.8986301
62	0	F49	S	Forest	Bench	E	Yes	Yes	94.8	38.5	8.4394503
63	0	F49	S	Forest	Drainage	E	Yes	No	62.5	60	17.8679008
64	0	F49	S	Riparian	Drainage	W	Yes	Yes	77.1	54.5	12.4893999
66	0	F49	S	Forest	Flat	E	No	No	22.9	5	7.3713102
68	0	F49	S	Forest Edge	Slope	E	Yes	Yes	74	52.5	16.3448009
69	0	F49	S	Forest	Slope	E	No	No	56.3	51	23.5097008
70	0	F49	S	Meadow	Slope	E	No	No	3.1	47	15.1968002
72	0	F49	S	Forest	Ridgeline	N	Yes	Yes	92.7	62.5	18.4403
73	0	F49	S	Forest	Slope	N	No	Yes	92.7	56	12.2601004
74	0	F49	S	Forest	Slope	S	No	Yes	62.5	42.5	14.5136003
75	0	F49	S	Forest Edge	Bench	S	No	Yes	58.3	54	24.9958992
76	0	F49	S	Meadow	Flat	N	No	No	0	0	10.4359999
77	0	F49	S	Forest	Bench	E	No	Yes	54.2	38.5	36.424099
78	0	F49	S	Forest	Slope	W	Yes	No	75	42.5	16.6657009
79	0	F49	S	Riparian	Flat	S	No	No	0	79	6.2550998
80	0	F49	S	Meadow	Slope	E	No	No	0	3.5	14.2330999
81	0	F49	S	Forest	Flat	S	No	Yes	39.6	50.5	12.1061001
82	0	F49	S	Forest	Slope	E	Yes	Yes	100	57.5	22.6198997
83	0	F49	S	BBC	Slope	E	Yes	Yes	0	5	16.8505001
85	0	F49	S	BBC	Drainage	N	Yes	Yes	0	3	14.2330999
86	0	F49	S	Meadow	Flat	S	No	No	0	0	4.4951501
87	0	F49	S	Meadow	Flat	W	No	No	0	11.5	5.6412201
88	0	F49	S	Forest Edge	Bench	S	Yes	No	100	18.5	8.7924099
89	0	F49	S	Meadow	Slope	N	No	No	0	19	13.3621998
90	0	F49	S	BBC	Flat	S	No	No	0	8.5	10.0249996
91	0	F49	S	Forest	Bench	W	Yes	Yes	78.1	56	10.3993998
92	0	F49	S	BBC	Slope	S	Yes	Yes	0	0.5	30.0258007
93	0	F49	S	Sagebrush	Flat	E	No	No	1	26.5	5.1287098
96	0	F49	S	Forest Edge	Slope	S	No	No	25	32.5	18.0979996
97	0	F49	S	Meadow	Flat	E	No	Yes	0	0.5	5.0062799
99	0	F49	S	Forest	Flat	N	Yes	Yes	82.3	81.5	13.0895004
110	0	F49	S	Forest	Flat	N	Yes	No	7.3	29.5	4.2226901
112	0	F49	S	Forest	Slope	N	Yes	Yes	38.5	43.5	24.0298004
115	0	F49	S	BBC	Cliffband	N	Yes	Yes	80.2	100	16.3448009
116	0	F49	S	Sagebrush	Flat	S	No	No	0	36.5	4.5823102
124	0	F49	S	BBC	Slope	N	No	No	14.6	30.5	27.9748993
125	0	F49	S	BBC	Slope	W	No	Yes	0	4	34.5483017
130	0	F49	S	Forest	Slope	E	No	Yes	79.2	77.5	11.7683001
140	0	F49	S	Sagebrush	Slope	S	No	Yes	14.6	10	27.0804996
141	0	F49	S	Forest	Slope	S	Yes	Yes	94.8	79.5	28.9228992
176	0	F49	S	BBC	Slope	E	No	No	0	1.5	20.5723
206	0	F49	S	Forest	Drainage	S	Yes	No	67.7	44	8.7672501
221	0	F49	S	Forest	Slope	E	Yes	Yes	74	41	16.8955002
57	0	F109	S	Forest	Drainage	E	No	Yes	76	88	13.5860004
O60	0	F109	S	Forest	Slope	S	Yes	Yes	80.2	85.5	27.1956997
65	0	F109	S	Forest	Drainage	E	No	Yes	92.7	80	20.0235004
O111	0	F109	S	Forest	Drainage	N	Yes	Yes	67.7	87	11.5976
O114	0	F109	S	Sagebrush	Slope	S	No	Yes	0	29.5	26.4132004
O159	0	F109	S	Sagebrush	Flat	S	No	No	0	2.5	1.6876
O163	0	F109	S	Meadow	Flat	E	No	Yes	16.7	5.5	2.36199
167	0	F109	S	Meadow	Slope	W	No	No	0	4.5	11.1800003
168	0	F109	S	Forest	Drainage	N	Yes	Yes	35.4	53.5	8.1658096
169	0	F109	S	Forest	Drainage	N	No	No	56.3	45.5	9.8319998
172	0	F109	S	Forest Edge	Flat	N	Yes	Yes	90.6	85	10.8049002
O185	0	F109	S	Forest	Drainage	N	No	Yes	85.4	29.5	12.0572004
O186	0	F109	S	Forest	Slope	E	No	No	90.6	67	13.9649
O187	0	F109	S	Forest	Flat	E	Yes	Yes	72.9	32.5	5.0956202
189	0	F109	S	Sagebrush	Slope	N	No	No	0	11.5	14.3978004
190	0	F109	S	Forest	Bench	N	Yes	No	90.6	35.5	5.8755698
192	0	F109	S	Meadow	Slope	W	No	No	0	22	19.1935005
193	0	F109	S	Sagebrush	Bench	S	No	No	0	21.5	15.8224001
194	0	F109	S	Meadow	Drainage	N	No	No	31.3	36	4.7636399
195	0	F109	S	Forest	Drainage	E	No	Yes	72.9	67	20.1291008
196	0	F109	S	Meadow	Slope	N	No	No	0	7.5	16.4444008
197	0	F109	S	Sagebrush	Bench	N	No	Yes	0	11.5	2.4563899
198	0	F109	S	Sagebrush	Drainage	N	No	No	6.3	44.5	6.5269899
199	0	F109	S	Riparian	Drainage	N	No	Yes	75	41.5	19.8318996
200	0	F109	S	Forest	Slope	E	Yes	Yes	92.7	98.5	14.4919996
201	0	F109	S	Sagebrush	Flat	N	No	No	0	45.5	3.43891
202	0	F109	S	Forest	Slope	W	No	Yes	92.7	64	21.5790005
203	0	F109	S	Sagebrush	Drainage	S	No	No	0	3.5	1.06752
204	0	F109	S	Forest Edge	Drainage	E	No	No	21.9	56	4.2226901
205	0	F109	S	Sagebrush	Drainage	E	No	No	2.1	36	7.2646298
208	0	F109	S	Meadow	Drainage	E	No	No	5.2	40.5	8.9170904
209	0	F109	S	Forest	Slope	E	No	No	29.2	81	34.4962006
210	0	F109	S	Meadow	Slope	N	Yes	No	96.9	95.5	12.5065002
211	0	F109	S	Sagebrush	Flat	E	No	No	5.2	32.5	4.4318199
212	0	F109	S	Forest	Drainage	N	Yes	No	74	96	12.0882998
213	0	F109	S	Forest	Slope	W	Yes	Yes	100	64	23.3745003
214	0	F109	S	Meadow	Slope	E	No	Yes	2.1	48.5	17.0356998
215	0	F109	S	Forest	Bench	N	Yes	Yes	100	87	11.0089998
216	0	F109	S	Forest	Slope	N	Yes	Yes	91.7	73	11.1021996
217	0	F109	S	Forest Edge	Drainage	N	Yes	No	89.6	83.5	3.1996
218	0	F109	S	Forest Edge	Slope	E	No	Yes	63.5	51.5	17.3439007
219	0	F109	S	Meadow	Drainage	N	No	No	8.3	6	7.21067
220	0	F109	S	Forest Edge	Slope	N	Yes	Yes	82.3	29	19.5335999
227	0	F109	S	Meadow	Flat	E	No	Yes	14.6	14	11.1412001
302	0	F109	S	Forest	Drainage	N	No	Yes	78.1	13	12.5108004
309	0	F109	S	Forest Edge	Slope	W	Yes	No	54.2	65.5	30.3743
311	0	F109	S	Forest	Flat	E	Yes	Yes	51	67	17.7217999
3	0	F47	S	BBC	Ridgeline	E	No	No	10.4	8	13.6287003
10	0	F47	S	Forest Edge	Drainage	W	No	Yes	21.9	38.5	17.594101
11	0	F47	S	Forest Edge	Slope	S	No	No	6.3	12.5	19.1807995
15	0	F47	S	Meadow	Ridgeline	W	No	No	0	0	16.5062008
16	0	F47	S	Forest	Slope	W	No	Yes	31.3	63	19.8586998
23	0	F47	S	Forest	Flat	E	Yes	Yes	79.2	60.5	9.4274101
25	0	F47	S	Forest	Drainage	E	Yes	No	100	63	6.3175502
27	0	F47	S	Sagebrush	Slope	S	No	No	0	8.5	23.8803005
29	0	F47	S	Forest Edge	Drainage	N	Yes	Yes	95.8	84.5	12.2601004
33	0	F47	S	Forest	Slope	S	Yes	Yes	92.7	71.5	30.8868008
36	0	F47	S	Sagebrush	Slope	N	No	No	4.2	38.5	16.3448009
43	0	F47	S	Forest	Slope	N	No	Yes	89.6	28	7.8255301
47	0	F47	S	Sagebrush	Slope	W	No	Yes	2.1	44	22.6117001
53	0	F47	S	Meadow	Slope	N	No	No	0	14.5	12.4164
55	0	F47	S	BBC	Slope	S	Yes	Yes	0	31	27.5051994
60	0	F47	S	Forest	Slope	N	No	Yes	70.8	47	9.8986301
68	0	F47	S	Forest Edge	Slope	E	Yes	Yes	74	52.5	16.3448009
71	0	F47	S	Sagebrush	Drainage	E	No	No	0	33	14.3504
72	0	F47	S	Forest	Ridgeline	N	Yes	Yes	92.7	62.5	18.4403
73	0	F47	S	Forest	Slope	N	No	Yes	92.7	56	12.2601004
74	0	F47	S	Forest	Slope	S	No	Yes	62.5	42.5	14.5136003
101	0	F47	S	Forest Edge	Drainage	N	Yes	Yes	67.7	64.5	5.1396899
102	0	F47	S	Forest Edge	Slope	S	Yes	Yes	53.1	98.5	14.1406002
105	0	F47	S	Forest Edge	Drainage	N	Yes	No	43.8	59	9.7367802
106	0	F47	S	Forest Edge	Bench	W	Yes	Yes	99	77.5	11.9990997
107	0	F47	S	Forest	Slope	N	Yes	No	71.9	91	17.1096992
111	0	F47	S	Forest	Drainage	E	Yes	No	17.7	70	5.26966
112	0	F47	S	Forest	Slope	N	Yes	Yes	38.5	43.5	24.0298004
114	0	F47	S	Meadow	Flat	E	No	No	0	29.5	7.9732299
115	0	F47	S	BBC	Cliffband	N	Yes	Yes	80.2	100	16.3448009
117	0	F47	S	Sagebrush	Slope	E	No	No	0	28	24.7129993
118	0	F47	S	Sagebrush	Slope	E	No	No	0	12.5	13.5977001
120	0	F47	S	Forest Edge	Drainage	E	No	No	26	39.5	8.1112804
121	0	F47	S	Forest	Bench	E	No	No	49	64	10.198
122	0	F47	S	Forest Edge	Slope	N	No	No	39.6	32.5	12.6887999
123	0	F47	S	Meadow	Slope	S	No	Yes	0	43.5	41.3237
124	0	F47	S	BBC	Slope	N	No	No	14.6	30.5	27.9748993
126	0	F47	S	Riparian	Drainage	W	No	No	34.4	92.5	6.46663
127	0	F47	S	Forest	Flat	W	Yes	Yes	44.8	69	3.47174
129	0	F47	S	BBC	Slope	S	No	No	0	0	28.4883003
134	0	F47	S	Forest	Drainage	W	Yes	No	97.9	100	20.7661991
136	0	F47	S	Forest Edge	Slope	E	Yes	Yes	46.9	62	31.1685009
137	0	F47	S	Forest Edge	Drainage	W	No	No	100	79.5	2.4563899
142	0	F47	S	Meadow	Slope	W	No	No	0	0	34.9710007
143	0	F47	S	Forest	Slope	S	Yes	Yes	96.9	79.5	19.5335999
144	0	F47	S	Forest	Bench	E	Yes	No	65.6	43.5	5.3228502
145	0	F47	S	Sagebrush	Flat	N	No	No	3.1	21.5	7.7469702
146	0	F47	S	Forest Edge	Ridgeline	W	Yes	No	75	61	11.6717997
147	0	F47	S	Sagebrush	Slope	W	No	Yes	0	25.5	11.3862
148	0	F47	S	Forest	Drainage	N	Yes	Yes	100	93.5	10.4516001
