# Supplementary material for: Bed site selection by a subordinate predator: an example with the cougar (Puma concolor) in the Greater Yellowstone Ecosystem
Source: PeerJ. 2017 Nov 14;5:e4010. doi: 10.7717/peerj.4010 (PMC5691788; doi:10.7717/peerj.4010)
Supplement: Data S1 [file peerj-05-4010-s003.zip › microsite_attributes.xlsx]

## Sheet: bed_data_S
id	bed	season	lat	long	hab	topo	on_feat	feat	near_esc	esc	dist	canopy	conc	aspect	slope					Canopy
369	1	S	43.588	-110.443	Forest	Slope	Yes	Tree/bush	Yes	Downfall/Blowdown	0	96.9	99.5	N	5.75962		boulder	5		Mean	91.675
370	1	S	43.6126	-110.491	Forest	Slope	Yes	Tree/bush	Yes	Downfall/Blowdown	0	96.9	100	N	15.1044		cliff	4		Standard Error	2.21918
371	1	S	43.5389	-110.42	Forest Edge	Bench	Yes	Tree/bush	Yes	Boulder/Skree field	10	62.5	25	N	19.3153		forest	33		Median	97.9
372	1	S	43.62	-110.485	Forest	Bench	Yes	Log jam	Yes	Downfall/Blowdown	0	41.7	50	N	9.37478		edge	10		Mode	100
373	1	S	43.5597	-110.418	Forest Edge	Ridgeline	Yes	Tree/bush	Yes	Downfall/Blowdown	12	81.3	60	N	27.9749		meadow	3		Standard Deviation	17.1897
374	1	S	43.6256	-110.59	Cliffband	Cliffband	Yes	Cliffband, Cave	Yes	Cliffband	0	81.3	100	W	30.4738		riparian	3
375	1	S	43.5776	-110.527	Boulder Field	Slope	Yes	Tree/bush	Yes	Boulder/Skree field	3	94.8	73.5	N	20.8463		sage	2		Conc
376	1	S	43.6095	-110.336	Forest	Wide drainage	Yes	Tree/bush	No	NA	NA	100	67.5	W	16.4444					Mean	82.1667
377	1	S	43.6083	-110.335	Forest	Wide drainage	Yes	Log jam	No	NA	NA	92.7	68	W	19.8587		Bench	14		Standard Error	2.66489
378	1	S	43.5492	-110.388	Forest	Bench	Yes	Tree/bush, Log jam	Yes	Downfall/Blowdown	0	97.9	96	S	27.9939		Cliffband	5		Median	89
379	1	S	43.6012	-110.153	Riparian	Flat	Yes	Cliffband	Yes	Cliffband	0	100	80	N	15.6128		Flat	4		Mode	100
380	1	S	43.4848	-110.242	Forest	Slope	No	NA	Yes	Downfall/Blowdown	0	77.1	74	E	22.0587		Drainage	4		Standard Deviation	20.6422
381	1	S	43.5986	-110.286	Meadow	Slope	Yes	Cave	Yes	Downfall/Blowdown	110	87.5	93.5	W	35.7894		Ridgeline	1
382	1	S	43.6053	-110.294	Cliffband	Slope	Yes	Tree/bush	Yes	Cliffband	0	95.8	61	W	40.8862		Slope	32		Slope
383	1	S	43.5226	-110.372	Boulder Field	Cliffband	Yes	Cave	Yes	Boulder/Skree field	0	100	100	W	39.3372					Mean	18.5381
401	1	S	43.4131	-110.269	Forest	Narrow drainage	Yes	Log jam	Yes	Downfall/Blowdown	0	100	100	N	18.6085		yes_feat:	57		Standard Error	1.3532
402	1	S	43.3891	-110.154	Forest	Slope	Yes	Tree/bush	Yes	Downfall/Blowdown	0	94.8	52	E	10.1119		no_feat:	3		Median	18.8627
403	1	S	43.5472	-110.381	Forest	Cliffband	Yes	Tree/bush, Cliffband	Yes	Cliffband	0	84.4	92	W	38.4714					Mode	3.76924
410	1	S	43.5694	-110.331	Riparian	Flat	Yes	Tree/bush	No	NA	NA	99	100	N	3.76924		Boulder	2		Standard Deviation	10.4818
411	1	S	43.4622	-110.231	Forest	Narrow drainage	Yes	Log jam	Yes	Downfall/Blowdown	0	100	100	N	13.3265		cave	3
412	1	S	43.4624	-110.239	Forest	Slope	Yes	Log jam	Yes	Downfall/Blowdown	0	100	100	W	27.8929		cliffband	4		Distance to esc terrain
413	1	S	43.5564	-110.397	Forest	Slope	Yes	Tree/bush	Yes	Downfall/Blow down	0	90.6	100	W	26.5714		logjam	10		Mean	23.413
414	1	S	43.4704	-110.259	Forest	Slope	Yes	Tree/bush	Yes	Downfall/Blowdown	0	96.9	91.5	S	27.781		tree/bush	47		Standard Error	6.58637
415	1	S	43.5226	-110.277	Forest	Slope	Yes	Tree/bush, Log jam	Yes	Cliffband	21	100	62.5	N	23.5615					Median	0
428	1	S	43.8646	-110.411	Forest	Flat	Yes	Tree/bush	No	NA	NA	86.5	73.5	N	1.81752		dist_yes:	46		Mode	0
429	1	S	43.8595	-110.371	Forest Edge	Bench	Yes	Tree/bush	Yes	Downfall/Blowdown	174	96.9	62	S	12.1061		dist_no:	14		Standard Deviation	44.6709
430	1	S	43.7747	-110.356	Forest Edge	Bench	Yes	Tree/bush	Yes	Downfall/Blowdown	75	100	100	W	1.81752
431	1	S	43.8632	-110.383	Meadow	Slope	Yes	Tree/bush	Yes	Downfall/Blowdown	105	100	64	S	12.7726		none	14
432	1	S	43.8738	-110.312	Forest	Bench	Yes	Tree/bush, Log jam	Yes	Downfall/Blowdown	0	100	100	E	8.11128		downfall	27
433	1	S	43.8683	-110.319	Forest	Slope	Yes	Tree/bush	No	NA	NA	100	83.5	E	19.1169		cliffband	10
434	1	S	43.8733	-110.424	Forest Edge	Slope	Yes	Tree/bush, Log jam	No	NA	NA	100	97.5	S	4.71598		skreefield	9
435	1	S	43.8623	-110.318	Sagebrush	Slope	No	NA	No	NA	NA	36.5	9.5	S	14.921
436	1	S	43.8669	-110.346	Forest Edge	Slope	Yes	Tree/bush	Yes	Downfall/Blowdown	45	100	100	S	14.3395		N	22
437	1	S	43.8681	-110.262	Sagebrush	Slope	Yes	Tree/bush	No	NA	NA	99	86.5	W	20.6834		S	7
449	1	S	43.5583	-110.425	Meadow	Slope	Yes	Tree/bush	Yes	Downfall/Blowdown	36	86.5	76.5	E	34.2625		E	11
450	1	S	43.613	-110.386	Forest	Bench	Yes	Tree/bush	Yes	Downfall/Blowdown	0	100	100	N	19.1808		W	20
451	1	S	43.6178	-110.381	Forest	Bench	Yes	Tree/bush, Log jam	Yes	Downfall/Blowdown	20	92.7	84	N	12.2601
452	1	S	43.7521	-110.63	Forest	Slope	Yes	Tree/bush	No	NA	NA	99	74	N	26.4773
453	1	S	43.6356	-110.39	Forest	Bench	Yes	Tree/bush	Yes	Downfall/Blowdown	18	99	91.5	N	11.8911
454	1	S	43.6512	-110.468	Cliffband	Cliffband	Yes	Cliffband	Yes	Cliffband	0	92.7	82.5	N	26.5714
455	1	S	43.6281	-110.587	Forest	Slope	Yes	Tree/bush	No	NA	NA	97.9	85	N	10.825
456	1	S	43.7343	-110.566	Forest	Slope	Yes	Tree/bush	No	NA	NA	100	100	W	15.1797
457	1	S	43.6641	-110.535	Riparian	Flat	Yes	Tree/bush	No	NA	NA	100	95	W	3.76924
458	1	S	43.6289	-110.396	Forest	Bench	Yes	Tree/bush	Yes	Cliffband	20	92.7	88	W	21.3069
486	1	S	43.4892	-110.352	Forest	Slope	Yes	Tree/bush	Yes	Cliffband	91	100	100	W	36.7763
488	1	S	43.4144	-110.13	Forest	Slope	Yes	Tree/bush	No	NA	NA	100	91	W	5.64122
489	1	S	43.5046	-110.38	Boulder Field	Bench	Yes	Tree/bush, Boulder	Yes	Boulder/Skree field	0	96.9	87	N	20.2435
490	1	S	43.4968	-110.405	Forest Edge	Slope	Yes	Tree/bush	Yes	Boulder/Skree field	35	100	86	E	21.2092
491	1	S	43.6163	-110.32	Forest Edge	Slope	No	NA	Yes	Boulder/Skree field	15	70.8	43.5	W	10.6988
494	1	S	43.5723	-110.34	Forest	Slope	Yes	Tree/bush	Yes	Downfall/Blowdown	0	50	90	E	11.5603
496	1	S	43.5196	-110.303	Forest	Bench	Yes	Tree/bush	Yes	Downfall/Blowdown	0	82.3	63.5	E	5.96102
500	1	S	43.6096	-110.467	Forest	Bench	Yes	Tree/bush	Yes	Downfall/Blowdown	90	100	99.5	N	13.7789
525	1	S	43.5469	-110.444	Forest Edge	Slope	Yes	Tree/bush	Yes	Boulder/Skree field	181	95.8	56	E	22.0101
526	1	S	43.5866	-110.441	Forest	Slope	Yes	Tree/bush	No	NA	NA	140.6	40.5	N	6.80409
527	1	S	43.441	-110.349	Forest	Slope	Yes	Tree/bush	Yes	Cliffband	16	83.3	84.5	E	41.9658
528	1	S	43.4376	-110.351	Boulder Field	Slope	Yes	Boulder, Tree/bush	Yes	Boulder/Skree field	0	100	100	W	25.3855
531	1	S	43.5634	-110.226	Forest	Slope	Yes	Tree/bush	Yes	Downfall/Blowdown	0	99	98.5	W	21.0142
532	1	S	43.6073	-110.382	Forest Edge	Bench	Yes	Tree/bush	Yes	Downfall/Blowdown	0	99	99.5	N	1.50953
533	1	S	43.5481	-110.381	Cliffband	Cliffband	Yes	Tree/bush	Yes	Cliffband	0	31.3	91.5	W	26.2631
534	1	S	43.472	-110.386	Boulder Field	Slope	Yes	Tree/bush	Yes	Boulder/Skree field	0	100	100	E	12.4164

## Sheet: bed_data_W
id	bed	season	lat	long	hab	topo	on_feat	feat	near_esc	esc	dist	canopy	conc	aspect	slope					Canopy
355	1	W	43.5505	-110.608	Boulder Field	Slope	Yes	Boulder	Yes	Boulder/Skree field	0	100	99	N	22.5158		boulder	2		Mean	87.4375
356	1	W	43.5469	-110.567	Forest	Wide drainage	Yes	Tree/bush	Yes	Boulder/Skree field	0	88.5	89	E	22.1113		cliff	14		Standard Error	2.55607
357	1	W	43.5166	-110.654	Forest Edge	Ridgeline	Yes	Tree/bush	Yes	Cliffband	54	99	69.5	S	5.73026		forest	49		Median	99
359	1	W	43.5186	-110.653	Forest	Cliffband	Yes	Tree/bush	Yes	Cliffband	10	100	96	N	8.077		edge	11		Mode	100
360	1	W	43.52	-110.654	Forest Edge	Slope	Yes	Tree/bush	Yes	Cliffband	29	99	24.5	S	19.9365		meadow	0		Standard Deviation	22.8622
362	1	W	43.5718	-110.487	Forest Edge	Slope	Yes	Tree/bush	Yes	Cliffband	95	100	98	S	22.9918		riparian	4
363	1	W	43.6259	-110.556	Forest	Slope	Yes	Tree/bush, Boulder	Yes	Boulder/Skree field	0	82.3	75.5	N	11.18		sage	0		Conc
365	1	W	43.6274	-110.588	Forest	Slope	Yes	Tree/bush	No	NA	NA	89.6	93.5	N	17.4162					Mean	78.3875
367	1	W	43.595	-110.58	Forest	Slope	Yes	Tree/bush	Yes	Cliffband	16	100	63	S	25.6704		Bench	11		Standard Error	2.54963
368	1	W	43.6176	-110.588	Forest	Slope	Yes	Tree/bush	Yes	Downfall/Blowdown	10	71.9	53.5	E	20.3571		Cliffband	14		Median	85.75
384	1	W	43.5731	-110.327	Forest	Slope	Yes	Tree/bush	Yes	Downfall/Blowdown	0	100	47.5	N	16.5186		Flat	10		Mode	100
387	1	W	43.5669	-110.312	Forest	Slope	Yes	Tree/bush	Yes	Downfall/Blowdown	0	100	65	N	26.1034		Drainage	6		Standard Deviation	22.8046
389	1	W	43.5486	-110.388	Cliffband	Cliffband	Yes	Cliffband	Yes	Cliffband	0	52.1	77.5	S	40.9229		Ridgeline	3
390	1	W	43.5429	-110.391	Forest Edge	Slope	Yes	Tree/bush	Yes	Cliffband	85	95.8	70.5	S	21.1914		Slope	36		Slope
393	1	W	43.5487	-110.385	Cliffband	Cliffband	Yes	Cliffband	Yes	Cliffband	0	71.9	80	S	29.9132					Mean	19.9941
394	1	W	43.5638	-110.401	Forest Edge	Slope	Yes	Tree/bush, Log jam	Yes	Cliffband	157	99	53.5	W	31.298		yes_feat:	80		Standard Error	1.08619
395	1	W	43.5442	-110.393	Forest	Slope	Yes	Tree/bush, Boulder	Yes	Cliffband	160	100	82.5	W	19.1322		no_feat:	0		Median	20.022
396	1	W	43.5357	-110.384	Forest	Flat	Yes	Tree/bush	Yes	Boulder/Skree field	51	100	92	W	7.83263					Mode	24.2424
397	1	W	43.5399	-110.391	Forest	Bench	Yes	Tree/bush	Yes	Cliffband	15	100	70	S	19.6625		Boulder	8		Standard Deviation	9.7152
398	1	W	43.4183	-110.183	Forest	Slope	Yes	Tree/bush	Yes	Downfall/Blowdown	40	100	100	S	16.1687		cave	3
399	1	W	43.3673	-110.253	Boulder Field	Slope	Yes	Boulder	Yes	Boulder/Skree field	1	35.4	82.5	S	20.1076		cliffband	14		Distance to esc terrain
404	1	W	43.6043	-110.293	Cliffband	Slope	Yes	Tree/bush, Boulder	Yes	Cliffband	0	75	99	W	28.2487		logjam	14		Mean	33.8056
407	1	W	43.3799	-110.19	Cliffband	Cliffband	Yes	Cliffband	Yes	Cliffband	5	6.3	60	N	16.5062		tree/bush	63		Standard Error	5.51795
416	1	W	43.6204	-110.442	Forest	Bench	Yes	Tree/bush	Yes	Cliffband	175	97.9	80.5	E	6.76286					Median	10
417	1	W	43.6386	-110.591	Forest	Flat	Yes	Tree/bush	Yes	Cliffband	130	100	96.5	E	12.1061		dist_yes:	72		Mode	0
418	1	W	43.6184	-110.599	Forest	Slope	Yes	Tree/bush	Yes	Boulder/Skree field	0	97.9	41.5	W	31.3112		dist_no:	8		Standard Deviation	46.8214
420	1	W	43.6398	-110.541	Forest	Slope	Yes	Tree/bush	Yes	Cliffband	50	91.7	65	E	25.8709
421	1	W	43.6463	-110.49	Forest	Slope	Yes	Tree/bush	Yes	Cliffband	138	91.7	75.5	W	34.4174		none	8
422	1	W	43.625	-110.569	Forest	Flat	Yes	Tree/bush	Yes	Boulder/Skree field	14	96.9	72	N	14.5997		cliffband	43
423	1	W	43.6276	-110.557	Forest	Flat	Yes	Tree/bush	Yes	Downfall/Blowdown	8	67.7	83	N	16.9315		blowdown	22
425	1	W	43.6477	-110.535	Forest	Bench	Yes	Tree/bush	Yes	Cliffband	39	100	93.5	S	7.89622		skreefield	7
426	1	W	43.6494	-110.522	Cliffband	Cliffband	Yes	Tree/bush	Yes	Cliffband	13	45.8	29.5	S	24.2424
427	1	W	43.6159	-110.619	Forest	Slope	Yes	Tree/bush	No	NA	NA	100	50	N	24.6343		N	19
439	1	W	43.6356	-110.577	Forest	Cliffband	Yes	Cliffband	Yes	Cliffband	0	85.4	99.5	E	24.6236		S	29
440	1	W	43.6468	-110.487	Forest	Narrow drainage	Yes	Tree/bush	No	NA	NA	96.9	76.5	N	35.2644		E	15
441	1	W	43.6549	-110.495	Forest	Narrow drainage	Yes	Tree/bush	Yes	Downfall/Blowdown	18	100	96	W	14.6675		W	17
442	1	W	43.6487	-110.488	Forest	Slope	Yes	Log jam	Yes	Downfall/Blowdown	0	100	100	W	20.4112
443	1	W	43.6052	-110.591	Cliffband	Slope	Yes	Tree/bush, Cliffband	Yes	Cliffband	0	100	81.5	S	17.1363
444	1	W	43.609	-110.389	Forest Edge	Bench	Yes	Tree/bush	Yes	Cliffband	145	100	79.5	E	4.71598
445	1	W	43.6265	-110.599	Riparian	Flat	Yes	Log jam	Yes	Downfall/Blowdown	0	100	98	N	0
446	1	W	43.696	-110.579	Forest	Slope	Yes	Tree/bush	No	NA	NA	97.9	91	E	18.0567
447	1	W	43.667	-110.475	Forest	Narrow drainage	Yes	Tree/bush, Log jam	Yes	Downfall/Blowdown	47	100	100	E	12.2339
448	1	W	43.7152	-110.557	Forest	Slope	Yes	Tree/bush	No	NA	NA	93.8	89	W	20.6557
459	1	W	43.6103	-110.387	Forest Edge	Slope	Yes	Tree/bush	Yes	Cliffband	113	100	97	W	21.2293
460	1	W	43.6299	-110.395	Forest Edge	Slope	Yes	Tree/bush, Log jam	Yes	Cliffband	42	97.9	88.5	W	25.3118
461	1	W	43.6554	-110.356	Forest Edge	Slope	Yes	Tree/bush, Log jam	No	NA	NA	100	100	N	8.84875
462	1	W	43.6651	-110.366	Forest Edge	Ridgeline	Yes	Tree/bush	Yes	Downfall/Blowdown	2	100	55	E	26.4132
463	1	W	43.8109	-110.297	Forest	Bench	Yes	Tree/bush	Yes	Downfall/Blowdow	0	100	100	N	9.64622
464	1	W	43.8453	-110.304	Forest	Bench	Yes	Tree/bush, Log jam	Yes	Downfall/Blowdown	0	87.5	91	N	31.2202
465	1	W	43.7938	-110.27	Forest	Bench	Yes	Tree/bush, Log jam	Yes	Downfall/Blowdown	0	100	100	E	19.1169
466	1	W	43.7761	-110.356	Forest	Slope	Yes	Tree/bush	Yes	Downfall/Blowdown	0	96.9	98	W	14.5064
467	1	W	43.7756	-110.268	Forest	Flat	Yes	Tree/bush, Log jam	Yes	Downfall/Blowdown	0	100	96.5	E	13.4923
468	1	W	43.7982	-110.325	Forest	Slope	Yes	Tree/bush, Log jam	Yes	Downfall/Blowdown	0	100	98	N	13.5821
469	1	W	43.6445	-110.522	Riparian	Flat	Yes	Tree/bush	No	NA	NA	92.7	100	S	7.95231
470	1	W	43.6553	-110.499	Forest	Slope	Yes	Tree/bush	Yes	Cliffband	27	93.8	39	S	18.3298
471	1	W	43.6494	-110.522	Cliffband	Cliffband	Yes	Tree/bush	Yes	Cliffband	6	45.8	29.5	S	24.2424
472	1	W	43.6379	-110.503	Riparian	Flat	Yes	Tree/bush	Yes	Downfall/Blowdown	0	100	100	S	0
473	1	W	43.6443	-110.515	Forest	Slope	Yes	Tree/bush, Boulder	Yes	Cliffband	65	100	100	S	27.5443
474	1	W	43.6388	-110.53	Cliffband	Cliffband	Yes	Boulder	Yes	Cliffband	28	65.6	90.5	S	40.0966
475	1	W	43.6375	-110.542	Forest	Slope	Yes	Tree/bush	Yes	Cliffband	47	97.9	40	S	33.3825
476	1	W	43.6382	-110.502	Riparian	Flat	Yes	Tree/bush	Yes	Downfall/Blowdown	0	100	100	S	5.64122
477	1	W	43.6411	-110.479	Forest Edge	Ridgeline	Yes	Tree/bush	Yes	Cliffband	107	84.4	56	S	13.3145
478	1	W	43.6366	-110.454	Cliffband	Cliffband	Yes	Cliffband	Yes	Cliffband	0	8.3	72.5	S	28.3046
497	1	W	43.5686	-110.363	Forest	Slope	Yes	Tree/bush	No	NA	NA	50	67.5	E	13.457
498	1	W	43.403	-110.354	Cliffband	Cliffband	Yes	Cliffband	Yes	Cliffband	0	22.9	56	S	22.9937
499	1	W	43.5767	-110.351	Forest	Flat	Yes	Tree/bush	Yes	Downfall/Blowdown	65	100	100	N	5.98922
504	1	W	43.5789	-110.387	Forest	Slope	Yes	Log jam, Tree/bush	Yes	Downfall/Blowdown	0	100	100	W	5.43801
505	1	W	43.6116	-110.39	Forest	Wide drainage	Yes	Boulder, Tree/bush	Yes	Cliffband	25	25	100	N	40.2862
507	1	W	43.6078	-110.388	Forest	Bench	Yes	Log jam	Yes	Downfall/Blowdown	0	100	74	E	9.71987
508	1	W	43.5737	-110.386	Cliffband	Cliffband	Yes	Cave, Cliffband	Yes	Cliffband	0	100	100	W	34.4431
509	1	W	43.5737	-110.386	Cliffband	Cliffband	Yes	Cave, Cliffband	Yes	Cliffband	0	100	100	W	34.4431
510	1	W	43.6134	-110.386	Forest	Bench	Yes	Log jam	Yes	Downfall/Blowdown	0	100	100	N	18.6614
513	1	W	43.6071	-110.387	Forest	Slope	Yes	Tree/bush	Yes	Cliffband	85	50	36	E	17.3439
514	1	W	43.6099	-110.389	Forest	Slope	Yes	Tree/bush	Yes	Cliffband	71	95.8	35	S	8.69766
515	1	W	43.6008	-110.375	Cliffband	Cliffband	Yes	Cliffband	Yes	Cliffband	0	100	100	S	37.963
517	1	W	43.6245	-110.45	Cliffband	Cliffband	Yes	Cave, Cliffband	Yes	Cliffband	0	100	100	S	31.7749
519	1	W	43.5659	-110.328	Forest	Bench	Yes	Tree/bush	Yes	Cliffband	30	100	50.5	W	26.2728
520	1	W	43.541	-110.376	Forest	Narrow drainage	Yes	Tree/bush	Yes	Cliffband	70	57.3	24	S	23.3065
523	1	W	43.5471	-110.385	Forest	Slope	Yes	Tree/bush	Yes	Cliffband	55	100	45	S	28.9944
530	1	W	43.5697	-110.329	Forest	Bench	Yes	Log jam, Tree/bush	Yes	Cliffband	91	93.8	92	W	21.4392
