# Supplementary material for: Bed site selection by a subordinate predator: an example with the cougar (Puma concolor) in the Greater Yellowstone Ecosystem
Source: PeerJ. 2017 Nov 14;5:e4010. doi: 10.7717/peerj.4010 (PMC5691788; doi:10.7717/peerj.4010)
Supplement: Data S1 [file peerj-05-4010-s003.zip › bedsite_winter_landscape.txt]

use	puma	dist_edge	slope	vrm	veg	DEM	apect
0	2	12.50278443	0.954841	0.082578	4	2473	4
0	2	34.216999	6.92625	0.355778	3	2566	4
0	2	537.1199826	9.04603	0.0218999	2	3236	4
0	2	271.9213848	17.4162006	0.022371	1	2656	4
0	2	30.87385063	5.2589502	0.405488	1	2420	4
0	2	93.39614784	13.3264999	0.181218	1	2274	4
0	2	13.62787625	5.5202098	0.0813775	2	2374	4
0	2	136.0861943	11.0040998	0.0827396	1	2537	4
0	2	29.6037126	37.6613998	0.0949663	3	3011	4
0	2	75.37256916	4.8225398	0.0633869	1	2337	4
0	2	434.3190893	2.43314	0.529073	3	2013	4
0	2	89.52636374	9.1369495	0.166529	1	2357	4
0	2	1.236238243	12.2994003	0.0663126	1	2805	4
0	2	133.3531224	3.58425	0.143563	2	2301	4
0	2	2.549842521	6.92625	0.0022164	1	2779	4
0	2	309.6389324	1.5095299	0.0890166	2	2117	4
0	2	8.343765413	14.6211004	0.0241618	1	2892	4
0	2	75.89621515	15.8191996	0.20335	3	2354	4
0	2	0.523078032	18.9442005	0.0174699	1	2720	4
0	2	35.77674802	23.2752991	0.462648	1	2585	4
0	2	56.47477669	17.1422005	0.01285	1	2553	4
0	2	6.138831966	15.7996998	0.0579057	1	2296	4
0	2	146.7557102	20.1291008	0.115437	2	2242	4
0	2	1.949425518	14.0213003	0.297863	2	2509	4
0	2	18.76707835	16.1814003	0.234105	2	2469	4
0	2	80.30548033	26.8491001	0.033896	2	2975	4
0	2	148.1963178	13.3423996	0.0538092	1	2385	4
0	2	79.38894465	20.0788002	0.0333658	3	2674	4
0	2	30.952058	17.6907005	0.474679	1	2305	4
0	2	20.88681821	28.9902992	0.0238092	2	2402	4
0	2	166.7708217	21.6658001	0.0115823	1	2427	4
0	2	67.51089664	9.3336296	0.0734676	1	2616	4
0	2	57.28258411	3.0543699	0.276293	1	2526	4
0	2	151.7845194	21.5790005	0.0597665	2	2187	4
0	2	108.0693332	12.3037996	0.41542	1	2729	4
0	2	8.098352223	20.3852997	0.0196271	2	2820	4
0	2	121.9717586	22.7212009	0.0287698	2	2384	4
0	2	667.8445058	15.5995998	0.148986	3	3295	4
0	2	52.36021931	16.8565006	0.0191593	3	2753	4
0	2	37.44152296	11.5416002	0.0259106	1	2755	4
0	2	134.0215747	6.5269899	0.156369	1	2728	4
0	2	444.6777332	13.7712002	0.23662	3	3240	4
0	2	128.2931545	26.2971001	0.11316	1	2702	4
0	2	95.98003483	17.448	0.158979	1	2651	4
0	2	136.4125729	14.3065996	0.0522477	1	2922	4
0	2	4.387389028	4.7636399	0.493372	1	2450	4
0	2	705.9394752	7.39396	0.0046825	3	3232	4
0	2	27.34545368	35.5359001	0.0235989	1	2477	4
0	2	1005.206405	23.0254993	0.017015	3	3243	4
0	2	81.33148691	16.7387009	0.0079314	1	2182	4
0	2	181.0802653	11.3290005	0.0734657	3	2216	4
0	2	587.9482958	0	0.231998	2	1993	4
0	2	75.19630868	19.3027	0.0603986	1	2187	4
0	2	13.81614984	7.01443	0.0238555	1	2707	4
0	2	133.4239564	27.2049007	0.159633	2	2505	4
0	2	151.6228892	29.3302002	0.0195452	1	2810	4
0	2	25.63702826	6.99049	0.11705	4	2480	4
0	2	50.38079609	16.7539005	0.0130041	1	2199	4
0	2	147.4469882	12.1061001	0.0272355	2	2124	4
0	2	35.12148413	7.4165401	0.0663418	1	2591	4
0	2	234.1054125	1.39176	0.207552	4	2155	4
0	2	1002.832416	1.5095299	0.0354917	2	2010	4
0	2	181.6168088	1.35022	0.0297748	2	2134	4
0	2	155.2893394	17.2243996	0.380159	2	2660	3
0	2	53.26248208	23.8293991	0.374162	1	2586	3
0	2	39.9681126	24.0298004	0.063913	1	2880	3
0	2	46.56632591	15.6918001	0.138038	1	2595	3
0	2	20.54929571	5.0623102	0.183765	1	2321	3
0	2	25.90543779	29.4375	0.744713	2	2545	3
0	2	53.27354043	31.3694992	0.0081568	2	2591	3
0	2	9.709507448	26.5793991	0.0456915	2	2660	3
0	2	77.27579747	24.8621006	0.0119283	2	2650	3
0	2	19.71085691	15.7180996	0.14582	2	2360	3
0	2	28.84753546	7.9173002	0.0614113	3	3047	3
0	2	71.88082248	13.0080004	0.114797	1	2784	3
0	2	165.4263039	7.23384	0.0400512	2	2343	3
0	2	844.239517	8.7356901	0.184534	3	3215	3
0	2	426.5904953	15.5200005	0.167219	2	3223	3
0	2	2.392529073	24.4123001	0.132493	2	2515	3
0	2	89.32961691	16.3448009	0.092703	1	2412	3
0	2	150.0724165	7.8255301	0.0430003	3	2146	3
0	2	26.72506183	6.91817	0.0841021	2	2587	3
0	2	132.2163609	21.9720001	0.0165903	3	2399	3
0	2	620.0991294	15.8224001	0.0545589	3	2317	3
0	2	150.6551717	24.1707001	0.0159955	2	2248	3
0	2	13.13969665	14.9104996	0.0107476	1	2610	3
0	2	113.5983564	20.1483002	0.037494	2	2641	3
0	2	9.465317767	1.96786	0.612624	1	2387	3
0	2	68.8559524	20.2980003	0.020959	1	2791	3
0	2	11.89438506	7.39396	0.0153954	1	2583	3
0	2	46.14111024	31.6818008	0.113676	1	2925	3
0	2	33.01200323	13.7980003	0.0422922	2	2558	3
0	2	253.5265574	8.8425102	0.104721	1	2964	3
0	2	77.17125389	30.7884998	0.0047876	3	2894	3
0	2	3.131989453	9.7648897	0.0466603	1	2560	3
0	2	15.27931669	22.2285004	0.138694	2	2643	3
0	2	40.18496906	21.1825008	0.0535043	3	2584	3
0	2	1250.418766	0.754894	0.0147468	2	2089	3
0	2	47.98725983	15.7475004	0.0081264	1	2566	3
0	2	101.2572137	9.8986301	0.0267564	2	2460	3
0	2	444.727711	17.7556	0.15846	3	2351	3
0	2	31.92778136	21.6483994	0.0081644	1	2751	3
0	2	6.241299241	7.8041801	0.474223	4	2390	3
0	2	212.6222461	3.1818099	0.698831	1	2611	2
0	2	26.32665515	6.4231501	0.110483	2	2546	2
0	2	83.97396143	12.7726002	0.177208	3	2916	2
0	2	41.73657989	20.8097	0.387078	2	2793	2
0	2	157.8909514	20.1291008	0.0336613	1	2899	2
0	2	544.5544059	48.0306015	0.0834515	3	3146	2
0	2	87.94484078	2.4563899	0.511829	3	2174	2
0	2	102.0663862	10.4359999	0.0077342	1	2511	2
0	2	126.6254239	6.3969202	0.0133403	2	2456	2
0	2	83.15213178	11.9947004	0.213329	1	2938	2
0	2	25.2099629	27.9631996	0.192492	2	2520	2
0	2	173.2376805	11.0040998	0.0333082	1	2802	2
0	2	324.8163381	26.9176998	0.0183843	2	2338	2
0	2	40.34194939	5.8755698	0.320151	2	2963	2
0	2	83.00690493	32.3036995	0.0958929	1	2347	2
0	2	177.8103334	14.8511	0.241413	1	2717	2
0	2	419.9999551	16.0510998	0.0740325	1	2816	2
0	2	6.681842091	1.06752	0.684723	1	2713	2
0	2	32.07651294	20.4626999	0.224247	1	2531	2
0	2	12.57530136	7.9523101	0.0797508	1	2461	2
0	2	9.155025683	18.1308994	0.0519355	2	2463	2
0	2	30.14022145	12.9588003	0.0374421	2	2739	2
0	2	62.49293998	9.8375702	0.0110725	2	2656	2
0	2	166.4501095	5.47927	0.0081103	2	2296	2
0	2	56.05351679	15.1008997	0.0786486	1	2652	2
0	2	59.11350727	2.43314	0.389178	2	2339	2
0	2	0.62544468	26.2387009	0.133846	1	2741	2
0	2	40.28081092	12.3385	0.151809	2	3006	2
0	2	59.24588097	15.2884998	0.0625775	2	2192	2
0	2	51.00461897	9.2089901	0.0654481	1	2754	2
0	2	95.06853462	24.1040993	0.0661534	1	2537	2
0	2	220.381714	13.3423996	0.0743804	1	2661	2
0	2	65.33180408	11.0825996	0.144019	1	2390	2
0	2	26.93826947	12.3037996	0.0296346	2	2934	2
0	2	60.39402992	9.3747797	0.190879	1	2493	2
0	2	77.68278512	4.4951501	0.537802	2	2526	2
0	2	40.80477881	8.2938099	0.0141775	1	2593	2
0	2	15.68540493	3.58425	0.410796	4	2220	2
0	2	139.6080883	39.2410011	0.0076282	3	2990	2
0	2	396.2644099	8.1590099	0.0916284	1	2666	2
0	2	108.6366989	30.2984009	0.0142548	1	2530	2
0	2	132.1601946	3.1096301	0.176162	2	2289	2
0	2	184.8586408	15.7312002	0.059287	3	3069	2
0	2	183.817921	15.8224001	0.0828422	3	2261	2
0	2	55.16957438	19.8586998	0.131632	3	2741	2
0	2	35.78824659	7.5431499	0.0060663	1	2676	2
0	2	267.3158115	16.6014996	0.0592262	3	3030	2
0	2	8.125327485	12.6254997	0.154708	2	2594	2
0	2	9.080654805	23.9253006	0.129046	2	2615	2
0	2	51.28472736	23.5863991	0.170128	2	2956	2
0	2	209.8943517	8.1112804	0.0823461	2	2731	2
0	2	4.055298488	30.4902	0.263713	1	2899	2
0	2	176.2215544	10.8900995	0.199967	3	3065	2
0	2	2.738586106	6.1738501	0.0184551	2	2805	2
0	2	3.623942114	5.3859801	0.0489235	1	2769	2
0	2	197.9376344	14.0662003	0.119878	3	2961	2
0	2	13.21428168	12.7726002	0.152328	2	2852	1
0	2	80.33794327	12.7768002	0.0366177	2	3032	1
0	2	204.7341145	2.63503	0.0327957	1	2167	1
0	2	6.040127018	19.5137005	0.0707751	1	2100	1
0	2	84.91903698	14.2330999	0.358711	1	2617	1
0	2	560.2707012	18.4456997	0.0267312	3	3131	1
0	2	98.55133902	14.2330999	0.142779	1	2357	1
0	2	307.0885567	44.4505005	0.0036864	3	3091	1
0	2	67.15499938	21.8057003	0.0056034	1	2570	1
0	2	201.9494085	12.5065002	0.0585724	1	2583	1
0	2	32.5308808	5.5507202	0.0678033	1	2393	1
0	2	100.8648845	7.6530499	0.246422	1	2910	1
0	2	37.34933755	12.3515997	0.0496095	2	2491	1
0	2	405.1723227	10.4777002	0.135278	1	2563	1
0	2	28.59660771	27.3997002	0.0328905	3	2947	1
0	2	45.89117875	3.58425	0.292206	2	2522	1
0	2	85.44701726	2.7199199	0.0814597	2	2401	1
0	2	24.33468531	19.1322002	0.0682721	1	2548	1
0	2	15.18832887	5.0956202	0.0213392	2	2381	1
0	2	20.34199971	15.7475004	0.504746	2	3048	1
0	2	46.71556632	7.8255301	0.0117181	1	2302	1
0	2	55.42925896	6.5269899	0.0387115	2	3056	1
0	2	132.2230937	4.3804898	0.0841096	1	2601	1
0	2	195.1066706	12.7559004	0.0091044	1	2750	1
0	2	324.3456002	10.8249998	0.0665436	1	2885	1
0	2	40.45078876	11.4995003	0.021924	1	2407	1
0	2	48.10469787	10.3731003	0.0706391	2	2819	1
0	2	93.43445966	20.2126007	0.0027103	1	2772	1
0	2	34.10413094	9.9702597	0.0109856	2	3043	1
0	2	18.378275	8.3801899	0.0061466	2	2156	1
0	2	19.5151744	10.7798004	0.530392	2	2418	1
0	2	39.21291787	9.0155096	0.107524	1	2141	1
0	2	277.0700039	9.6972704	0.016527	2	2146	1
0	2	22.81018941	10.1443005	0.10581	1	2323	1
0	2	268.7914285	40.9169998	0.0195753	1	3174	1
0	2	28.0649921	23.0294991	0.0833248	1	2421	1
0	2	77.20021263	29.4589005	0.0055667	1	2118	1
0	2	11.35601252	7.9173002	0.0152887	1	2603	1
0	2	82.93637897	9.4623203	0.018635	2	3010	1
0	2	12.82526221	6.6037502	0.0206418	2	2875	1
0	2	96.43748035	5.1287098	0.0039103	4	2131	1
0	2	31.35388603	6.2010498	0.0339829	1	2131	1
0	2	404.3830879	11.1751003	0.0094705	1	2598	1
0	2	26.31999806	7.0620399	0.635154	2	3073	1
0	2	142.7321713	23.2752991	0.0058589	1	2326	1
0	2	14.23392777	3.8436699	0.432452	1	2576	1
0	2	446.6327781	17.5627003	0.17246	1	2730	1
0	2	79.65781314	9.5777102	0.0772244	1	2587	1
0	2	44.69969152	18.8008995	0.240562	2	2799	1
0	2	379.68824	2.16079	0.575777	2	2174	1
0	2	1.640357344	2.3859401	0.017654	1	2279	1
0	2	17.72046654	0.954841	0.131419	2	2038	1
0	2	109.3628299	18.2728996	0.0399651	1	2758	1
0	2	83.57033873	18.6508999	0.0728977	4	2049	1
0	2	129.8486067	6.92625	0.105071	1	2575	1
0	2	15.73573606	6.1738501	0.049263	2	2233	1
0	2	40.53203917	21.8377991	0.242045	1	2666	1
0	2	401.0603995	14.9384003	0.11829	1	2710	1
0	2	88.11602234	9.1910295	0.0535981	1	2341	1
0	2	134.1492883	22.9041004	0.0310892	1	2539	1
0	2	18.35400409	8.71035	0.119484	4	2583	1
0	2	33.66757359	5.39642	0.0813	1	2310	1
0	2	45.59212924	24.0429001	0.0079598	1	2536	1
0	2	2.35914958	13.6557999	0.0124558	1	2515	1
0	2	1.999713894	14.2515001	0.0805738	1	2776	1
0	2	144.3097795	12.9793997	0.022751	1	2826	1
0	2	976.3847847	24.8055	0.0070407	3	3268	1
0	2	91.7172528	10.2194004	0.0292209	1	2477	1
0	2	39.68834299	6.3969202	0.0257457	2	2233	1
0	2	326.3088788	13.7367001	0.0665044	1	2524	1
0	2	37.5060997	6.80409	0.145946	2	2294	1
1	2	3.917893662	33.7416	0.0688412	3	2873	4
1	2	22.34187092	16.1814003	0.0421956	1	2302	4
1	2	38.06259557	39.3378983	0.117783	3	2289	4
1	2	2.536040501	12.9259996	0.0976575	1	2350	4
1	2	32.68845385	22.9918003	0.0475932	2	2813	3
1	2	40.8813539	34.5844994	0.0282405	2	2640	3
1	2	7.582171388	20.1553993	0.0698776	2	2284	3
1	2	19.61326902	30.7478008	0.115421	1	2650	3
1	2	20.93862929	33.4612007	0.112093	1	2582	3
1	2	6.156236159	29.7210999	0.0191027	3	2455	3
1	2	4.724216497	25.6704006	0.0879266	2	2453	3
1	2	61.25015967	43.2028008	0.0304034	2	2237	3
1	2	36.38227201	5.7302599	0.453341	1	2193	3
1	2	80.37046388	19.9365005	0.285309	2	2121	3
1	2	49.59482269	13.3344002	0.0524062	1	2378	2
1	2	75.20280752	11.7270002	0.0403445	1	2409	2
1	2	26.33333838	35.3186989	0.0981358	1	2568	2
1	2	52.65091722	28.9780006	0.0327543	2	2355	2
1	2	50.00223742	14.4847002	0.114725	1	2342	2
1	2	20.08110169	15.2918997	0.0584774	2	2283	2
1	2	8.41767642	15.1968002	0.0095953	1	2750	2
1	2	128.6797602	25.4111004	0.187792	1	2388	2
1	2	101.9282621	17.5083008	0.0126111	1	2416	2
1	2	86.58923691	18.6084995	0.134349	1	2439	2
1	2	18.410225	22.1112995	0.0973663	1	2534	2
1	2	127.0494596	20.3570995	0.130671	1	2351	2
1	2	85.04384897	18.7798996	0.66056	1	2381	2
1	2	85.04384897	18.7798996	0.66056	1	2381	2
1	2	22.74978598	10.6068001	0.030498	1	2177	2
1	2	2.071694488	33.3666992	0.0445333	2	2246	2
1	2	25.80927507	21.2091999	0.0738198	1	2310	1
1	2	111.6364268	9.3747797	0.0213194	1	2158	1
1	2	173.9925873	15.1043997	0.0211718	1	2282	1
1	2	15.08138958	19.1807995	0.0150328	1	2137	1
1	2	107.5180317	23.2752991	0.0700763	1	2330	1
1	2	160.6784832	14.3978004	0.0039449	1	2196	1
1	2	0.535997529	9.5201998	0.12319	1	2364	1
1	2	233.3472534	19.8367996	0.0035434	1	2372	1
1	2	39.74217556	11.1800003	0.0278469	1	2226	1
1	2	115.4283846	13.8323002	0.0412843	1	2187	1
1	2	330.0818477	17.7894001	0.0429804	1	2290	1
1	2	86.08989138	17.4162006	0.0692034	1	2196	1
1	2	28.16511111	20.9575996	0.0354063	1	2196	1
1	2	10.80310606	22.5158005	0.0345232	1	2186	1
1	2	3.21770617	38.9035988	0.536717	1	2182	1
1	2	32.18016954	8.0769997	0.0255875	2	2154	1
0	3	169.3107941	1.06752	0.123141	3	2000	4
0	3	44.13222216	7.12502	0.101187	1	2626	4
0	3	8.699803898	30.8118992	0.125141	1	2842	4
0	3	3.937176482	13.6170998	0.180543	2	2015	4
0	3	171.4083094	14.5388002	0.0695602	1	2814	4
0	3	193.1147927	0.337615	0.104289	2	2093	4
0	3	26.97282018	8.1590099	0.017506	1	2264	4
0	3	24.69345054	12.8142004	0.0866483	1	2851	4
0	3	45.95876105	26.2451992	0.0637627	1	2398	4
0	3	174.7586499	18.1007004	0.0863797	1	2667	4
0	3	40.97914415	15.0424004	0.0209782	3	2114	4
0	3	160.6480668	1.72101	0.19077	3	2068	4
0	3	18.49297413	13.4923	0.138615	1	2746	4
0	3	348.9314296	2.1343	0.154539	1	2234	4
0	3	22.34359468	29.3906002	0.168668	1	2783	4
0	3	221.0492052	16.3073006	0.0639601	1	2534	4
0	3	43.16097457	11.7270002	0.15529	1	2615	4
0	3	76.60957296	12.0170002	0.125876	1	2433	4
0	3	9.216030373	9.7029305	0.127416	1	2609	4
0	3	15.31173622	18.9934006	0.125362	1	2337	4
0	3	8.781324605	17.5969009	0.177386	1	3107	4
0	3	263.8623257	11.7086	0.47123	1	2725	4
0	3	477.2023548	12.8267002	0.0080819	1	2673	4
0	3	58.03442448	8.4787102	0.651949	2	2488	4
0	3	230.9641198	9.6972704	0.539149	3	2296	4
0	3	2.254699238	30.8033009	0.383589	1	3006	4
0	3	36.52108923	22.1616001	0.0368551	1	2629	4
0	3	180.6725637	7.4165401	0.051945	1	2353	4
0	3	31.32787601	34.8270988	0.0979079	1	2767	4
0	3	152.6247094	9.2566795	0.0263633	1	2662	4
0	3	25.49480935	13.3621998	0.0388383	1	3094	4
0	3	64.6429299	4.2626901	0.0706497	2	2498	4
0	3	1111.935261	1.35022	0.0353488	2	2058	4
0	3	222.5601953	16.1814003	0.0282929	3	2294	4
0	3	60.43580892	27.8694	0.129503	1	2521	4
0	3	1163.682613	1.39176	0.0406959	3	1968	4
0	3	71.3343442	38.7202988	0.0323254	3	2984	4
0	3	894.8638477	1.90915	0.0675413	2	2101	4
0	3	9.60047823	22.9997005	0.241133	1	2243	4
0	3	127.7204602	22.4890995	0.0178535	1	2530	4
0	3	167.5497707	15.3593998	0.0740518	1	2616	4
0	3	157.6617705	14.4521999	0.0165903	2	2440	4
0	3	1345.958031	1.5095299	0.0291305	2	2032	4
0	3	197.9811445	17.5284004	0.271349	1	2547	4
0	3	277.5418217	3.1996	0.44733	3	2144	4
0	3	32.79237853	20.6070995	0.0785876	1	2513	4
0	3	74.3501692	0.954841	0.117925	2	2005	4
0	3	52.9725694	10.7697001	0.136222	1	2560	4
0	3	63.24620808	5.5202098	0.116472	3	2015	4
0	3	251.3679753	0.477454	0.520274	2	2136	4
0	3	233.6061042	5.7888298	0.070713	3	2025	4
0	3	8.014529504	27.4631004	0.203453	1	2525	4
0	3	81.8065842	2.88218	0.0886813	2	2559	4
0	3	71.33391468	8.8674402	0.226097	3	3058	4
0	3	30.55733859	10.7444	0.0231526	2	2429	4
0	3	239.7150606	30.9881001	0.0216061	1	2988	4
0	3	6.03809627	20.0018005	0.425809	2	2177	4
0	3	30.50298024	15.1317997	0.041195	1	2556	4
0	3	237.7325528	3.0543699	0.0830526	3	2308	4
0	3	154.9008461	31.0076008	0.0677093	1	2132	4
0	3	71.58673528	1.90915	0.0728328	2	2094	4
0	3	46.47068753	8.5437298	0.0333128	1	2752	4
0	3	967.6646441	1.2171201	0.0303312	2	2069	4
0	3	188.3235012	1.2171201	0.748327	3	2319	4
0	3	80.58050805	20.7823009	0.125856	1	2702	4
0	3	20.22117001	26.1033993	0.189165	2	2655	4
0	3	11.60945307	7.8255301	0.0717736	1	2515	4
0	3	268.0964713	4.3933802	0.534014	1	2565	4
0	3	37.78078863	15.1008997	0.053702	1	2566	4
0	3	72.39017312	18.0538998	0.196586	2	2306	4
0	3	29.51989529	9.5777102	0.148719	2	2125	4
0	3	286.4248449	21.8057003	0.218487	3	3126	4
0	3	119.5376667	5.2266998	0.0124155	2	2233	4
0	3	203.7013291	3.1096301	0.113497	2	2162	4
0	3	70.28974541	29.8572006	0.0689033	1	2738	4
0	3	105.6007765	14.9765997	0.31384	1	2573	4
0	3	141.1008922	5.0623102	0.107964	1	2589	4
0	3	51.82863372	13.9045	0.0324899	1	2847	4
0	3	367.6462059	14.3504	0.49708	1	2593	4
0	3	232.1861098	1.72101	0.0488995	2	2027	4
0	3	70.94396722	22.3841991	0.0651317	1	2747	4
0	3	101.9191343	2.6989501	0.0250127	2	2025	4
0	3	213.3195559	1.90915	0.149333	2	2087	4
0	3	2.534553474	23.9197006	0.104307	4	2453	4
0	3	158.4304493	9.1369495	0.129802	1	2384	4
0	3	154.6060542	7.5061402	0.0298387	2	2193	4
0	3	42.41001079	22.1112995	0.0215974	3	2800	3
0	3	198.1801815	5.2589502	0.233407	2	2367	3
0	3	27.12775901	9.9372702	0.12701	2	2746	3
0	3	15.32469242	21.8292999	0.312514	2	2834	3
0	3	39.63709373	14.3504	0.0193272	2	2552	3
0	3	61.28230273	12.9588003	0.0274583	1	2602	3
0	3	119.7259841	21.2891998	0.0348984	2	2628	3
0	3	23.05601404	16.2318993	0.307113	1	2621	3
0	3	7.440780299	20.3759003	0.0427108	1	2683	3
0	3	693.2461582	3.1996	0.0166823	3	2388	3
0	3	0.224783314	12.1061001	0.0094298	2	2553	3
0	3	562.1013944	0.754894	0.511866	2	2049	3
0	3	3.554123976	23.2772007	0.0348524	2	2600	3
0	3	211.6336552	15.5995998	0.0981395	2	2389	3
0	3	5.229440826	38.553299	0.74929	2	3002	3
0	3	0.306516764	16.8505001	0.0394038	2	2740	3
0	3	55.88881371	22.0079994	0.36205	1	3013	3
0	3	27.16674714	6.5269899	0.204866	1	2550	3
0	3	15.48902508	23.4981003	0.101688	2	2375	3
0	3	76.41682771	38.017601	0.26231	3	2272	3
0	3	113.0465932	29.1963997	0.507645	1	2640	3
0	3	20.86165818	10.0522003	0.0122593	3	2500	3
0	3	45.07961466	17.4249001	0.430076	2	2558	3
0	3	13.27144254	31.5587997	0.0200462	1	2800	3
0	3	31.47716251	5.8082199	0.0291566	1	2695	3
0	3	384.941624	1.06752	0.173623	2	2105	3
0	3	87.15068578	23.7084007	0.0539422	1	2751	3
0	3	1509.558075	1.01275	0.10233	2	2018	3
0	3	254.0476413	0.954841	0.156524	3	2342	3
0	3	59.8337925	20.7754002	0.0181173	2	2459	3
0	3	186.3679968	18.0676994	0.206551	3	2331	3
0	3	142.764769	27.5907001	0.0055794	2	2213	3
0	3	176.6768288	32.3036995	0.100025	3	2300	3
0	3	4.154552643	14.9384003	0.0135232	2	2489	3
0	3	210.0286744	3.43891	0.0199468	3	2318	3
0	3	42.13429487	13.3621998	0.0196815	1	2699	3
0	3	71.27057712	20.1291008	0.0051524	2	2481	3
0	3	195.2822376	19.6032009	0.0327759	3	2990	3
0	3	188.9928031	42.2229004	0.0083623	3	2493	3
0	3	11.87400775	24.6271992	0.0088703	3	2703	3
0	3	9.040923802	19.8586998	0.0723058	3	2613	3
0	3	75.95205962	9.4739304	0.185284	2	2422	3
0	3	34.2772058	16.2602005	0.567067	2	2943	3
0	3	6.350763068	5.6412201	0.439354	4	2406	3
0	3	371.2130216	15.1796999	0.0352003	3	2153	3
0	3	103.3535363	6.0637698	0.116812	2	2564	3
0	3	185.7594824	0.754894	0.0810175	3	2056	3
0	3	71.35294796	19.2798996	0.0758313	3	2220	3
0	3	71.48290428	10.1119003	0.139329	2	2574	3
0	3	10.09113585	20.1578007	0.0157603	2	2775	3
0	3	43.34755731	18.4804993	0.0069655	2	2817	3
0	3	217.245439	10.6784	0.017436	3	2162	3
0	3	832.4275107	17.9820004	0.0070956	2	2115	3
0	3	1.325891013	9.6462202	0.49731	1	2726	3
0	3	78.90982688	6.92625	0.166246	2	2445	3
0	3	89.88442239	33.9696999	0.0464906	3	2966	3
0	3	30.1490254	13.2786999	0.105824	2	2620	3
0	3	43.17279774	15.3325005	0.237336	1	2680	3
0	3	16.96025758	29.7513008	0.0305682	2	2439	3
0	3	195.3370022	1.5095299	0.0389947	2	2064	3
0	3	219.5029354	9.3336296	0.0727626	2	2922	3
0	3	15.41788038	14.6282997	0.299132	1	2632	3
0	3	519.132615	19.7805996	0.563983	3	2421	3
0	3	21.68532266	15.5632	0.519899	1	2625	3
0	3	42.95589222	12.5065002	0.0923226	2	2527	3
0	3	14.08264023	21.9549999	0.0860295	2	2508	3
0	3	759.9179864	9.1910295	0.0377138	3	3299	3
0	3	140.3983836	41.9407005	0.0278124	3	2934	3
0	3	5.767105344	3.72387	0.0511977	2	2907	3
0	3	546.9238904	17.0030994	0.0689911	3	3175	3
0	3	1.896813832	9.4215803	0.0455866	1	2751	3
0	3	4.225322507	18.4804993	0.0267595	1	2759	3
0	3	44.08248906	50.9880981	0.227029	1	2708	3
0	3	10.87634894	17.5769997	0.663533	3	2486	3
0	3	160.0047796	1.01275	0.286401	3	3098	3
0	3	11.40772171	12.5577002	0.698024	2	2790	3
0	3	64.45969763	12.5065002	0.0396078	1	2575	3
0	3	9.891839363	2.5695	0.41832	1	2145	3
0	3	258.2157423	11.0825996	0.102799	3	2506	3
0	3	44.66514773	9.9372702	0.0762848	4	2352	2
0	3	58.73262765	12.4850998	0.0565856	1	2871	2
0	3	9.620345516	15.4834003	0.143332	2	2412	2
0	3	19.9686761	10.6222	0.0702615	1	2518	2
0	3	225.9339506	14.6639004	0.0503427	1	2450	2
0	3	191.6931743	8.7924099	0.358523	2	2257	2
0	3	27.59471319	20.4393005	0.196095	1	2777	2
0	3	1.362868796	26.4372005	0.0047492	2	2723	2
0	3	171.1399734	16.9195004	0.0809405	2	2515	2
0	3	7.905550256	13.2507	0.423735	1	2261	2
0	3	69.36650121	16.2192993	0.330625	1	2839	2
0	3	1.75349899	13.6789999	0.011091	1	2470	2
0	3	138.0832784	18.8008995	0.0448928	1	2139	2
0	3	119.6650471	24.6002007	0.0588998	1	2821	2
0	3	21.76428968	4.5823102	0.0756209	1	2500	2
0	3	190.942101	8.5631304	0.0513876	1	2673	2
0	3	130.0198231	18.1226997	0.125238	1	2727	2
0	3	311.754681	11.8184996	0.194479	1	2569	2
0	3	347.3969797	7.5061402	0.0316818	3	3052	2
0	3	14.49056413	5.9892201	0.271246	4	2561	2
0	3	953.2840145	2.2636399	0.464564	3	2096	2
0	3	13.82620627	23.4286995	0.0625492	1	2772	2
0	3	171.3356597	1.81752	0.476493	3	2420	2
0	3	21.01630255	23.2460003	0.130369	1	2900	2
0	3	35.26235528	11.7683001	0.0633146	2	2684	2
0	3	8.649939378	35.8619003	0.112835	1	3010	2
0	3	5.180563771	30.4650002	0.0202504	1	2662	2
0	3	27.92655812	28.6348991	0.184296	2	2243	2
0	3	169.9367603	12.3168001	0.361453	1	2741	2
0	3	21.03655101	3.9310999	0.142412	1	2506	2
0	3	47.27989599	1.6876	0.407146	1	2431	2
0	3	54.41122061	5.9892201	0.192782	2	2978	2
0	3	23.93059925	10.5398998	0.146641	2	2867	2
0	3	149.6565651	24.8920994	0.0516167	1	2791	2
0	3	26.38251615	14.4847002	0.198302	2	2931	2
0	3	154.5690697	3.7692399	0.271179	1	2557	2
0	3	3.171298104	5.5202098	0.0638965	1	2710	2
0	3	312.7176221	34.8434982	0.0372683	3	3023	2
0	3	11.12123384	25.5286007	0.229011	2	2499	2
0	3	45.01763907	23.0412998	0.122849	2	2736	2
0	3	45.65232808	10.7595997	0.0181068	1	2797	2
0	3	24.11704624	10.0522003	0.287881	1	2505	2
0	3	266.104532	14.04	0.0337798	3	2263	2
0	3	323.5853449	15.0215998	0.0940354	1	2502	2
0	3	71.73467697	7.9732299	0.0353281	1	2404	2
0	3	59.52293195	25.7576008	0.0337106	1	2265	2
0	3	222.6831606	9.06429	0.30342	3	3047	2
0	3	5.378618801	3.72387	0.587198	4	2387	2
0	3	14.45671063	8.0010405	0.149756	1	2598	2
0	3	57.76210415	35.9483986	0.174923	2	2853	2
0	3	155.1629928	22.2430992	0.581078	1	2710	2
0	3	10.48617851	28.0622997	0.145779	2	2816	2
0	3	18.92626056	11.6533003	0.15161	1	2653	2
0	3	22.13297789	12.6254997	0.197184	1	2548	2
0	3	27.41036753	22.5321999	0.35444	1	3020	2
0	3	151.7290754	19.3556995	0.249171	2	2285	2
0	3	87.39054374	13.8323002	0.186559	3	3021	2
0	3	166.9180836	4.9723601	0.060174	2	2518	2
0	3	395.5537593	25.6637001	0.0489201	3	2221	2
0	3	17.73357634	2.6989501	0.375159	2	2241	2
0	3	9.922583015	5.2589502	0.542267	1	2615	2
0	3	123.9682981	35.1334991	0.0582318	1	2595	2
0	3	685.9430197	16.8022995	0.262613	3	2066	2
0	3	75.76750513	7.6530499	0.0991586	2	2882	2
0	3	56.80691617	7.0620399	0.352524	1	2880	2
0	3	14.34105718	16.7387009	0.297026	2	2484	2
0	3	85.1753703	26.2257004	0.401949	3	3079	1
0	3	175.4980526	3.47174	0.0042757	4	2118	1
0	3	40.32452375	12.6381998	0.248686	1	2504	1
0	3	793.2783546	3.1096301	0.0919704	3	3075	1
0	3	399.0278274	11.0483999	0.0317583	2	3204	1
0	3	242.7745262	15.4834003	0.0622595	1	2373	1
0	3	38.79654934	14.823	0.327403	1	2573	1
0	3	228.2300465	21.8377991	0.0113799	1	2801	1
0	3	34.24611875	14.6568003	0.315823	1	2552	1
0	3	149.0029419	11.8502998	0.0271287	1	2349	1
0	3	214.7391938	10.2886	0.0355106	1	2706	1
0	3	62.19134726	6.18293	0.350893	1	2757	1
0	3	29.75775306	8.3801899	0.0220785	2	2291	1
0	3	15.51740215	20.2625008	0.0168299	2	2201	1
0	3	170.703126	12.5235996	0.0146757	3	2914	1
0	3	219.5907901	37.4835014	0.0723621	3	2988	1
0	3	2.263910402	7.6530499	0.0253524	1	2512	1
0	3	171.6308022	25.3581009	0.0086111	1	2872	1
0	3	32.59337635	13.0080004	0.506652	3	3049	1
0	3	327.7195649	12.8100996	0.0142675	1	2516	1
0	3	236.3304433	14.7807999	0.0183759	1	2276	1
0	3	242.4588269	6.6206899	0.0398989	1	2327	1
0	3	224.6005556	13.6789999	0.0235027	1	2766	1
0	3	46.41907776	4.11408	0.065108	1	2455	1
0	3	58.73259895	13.3621998	0.20049	1	2711	1
0	3	12.01346861	9.5662403	0.0034085	1	2589	1
0	3	118.3163048	2.4563899	0.384184	1	2712	1
0	3	29.1254264	10.2247	0.0648611	1	2487	1
0	3	21.84332444	12.6887999	0.170443	1	2590	1
0	3	2.712000151	7.2646298	0.124478	1	2440	1
0	3	20.26827011	10.1604004	0.1844	1	2393	1
0	3	16.34105647	9.4681301	0.373106	2	2577	1
0	3	156.6169996	29.2194996	0.0085027	1	2553	1
0	3	29.45599349	12.3689003	0.100628	1	2297	1
0	3	250.7135442	3.7086201	0.0086804	1	2565	1
0	3	327.2571666	14.2221003	0.0247922	1	2668	1
0	3	12.59482293	15.2918997	0.0105876	2	2356	1
0	3	3.160298218	4.5327101	0.0233176	1	2354	1
0	3	51.33306348	15.6127996	0.0630985	1	2267	1
0	3	152.039089	14.8511	0.0148682	1	2580	1
0	3	122.8311227	6.46663	0.0247485	1	2287	1
0	3	374.4339202	12.3646002	0.024425	1	2317	1
0	3	33.24655354	1.2171201	0.0953959	2	2010	1
0	3	449.0162124	2.7199199	0.120434	2	2193	1
0	3	1.273128024	16.3353996	0.0041533	3	2881	1
0	3	24.36619516	6.75458	0.331939	1	2405	1
0	3	4.23517445	5.0623102	0.177417	1	2806	1
0	3	226.9347356	22.3344994	0.0928413	1	2755	1
0	3	16.31994495	5.8082199	0.180718	1	2074	1
0	3	11.42032207	16.0543003	0.277263	1	2423	1
0	3	71.59615608	27.3178005	0.0277938	1	2716	1
0	3	364.595627	1.39176	0.0705888	3	2316	1
0	3	375.2087192	16.4815006	0.0060406	1	2791	1
0	3	2.647499791	6.92625	0.0922821	2	2967	1
0	3	72.84395133	22.5811996	0.0780046	1	2345	1
0	3	38.03084362	1.72101	0.151079	4	2068	1
0	3	0.215172778	8.5437298	0.511773	1	2488	1
0	3	66.04047404	8.8425102	0.199173	1	2506	1
0	3	128.9996579	12.5577002	0.238241	1	2452	1
0	3	74.67277113	1.96786	0.161749	1	2770	1
0	3	6.936288964	9.3218403	0.640411	2	2326	1
0	3	16.18650376	32.6374016	0.0204466	1	2853	1
0	3	36.84943606	37.9566994	0.163087	3	2927	1
0	3	92.80752588	7.23384	0.0097232	3	2271	1
0	3	23.64774162	0	0.543422	1	2757	1
0	3	2.521128037	5.7302599	0.30925	2	2397	1
0	3	41.34203179	3.81407	0.232582	1	2662	1
0	3	12.17496872	24.6236	0.147029	1	3001	1
0	3	94.23403263	18.4027004	0.175899	1	2481	1
0	3	41.91492491	8.40658	0.516915	1	2487	1
0	3	1.410618777	2.0527799	0.0087884	2	2256	1
0	3	131.2485757	1.06752	0.0251138	2	2095	1
0	3	14.24620205	9.0155096	0.134275	2	2590	1
0	3	0.960893101	7.43155	0.0087402	1	2497	1
0	3	0.033226721	4.3933802	0.345842	1	2507	1
0	3	50.937183	7.7469702	0.029734	2	2364	1
0	3	3.690577703	31.0464001	0.0106023	1	2327	1
0	3	98.73967198	14.9314003	0.0911275	1	2420	1
0	3	0.428957406	28.2026997	0.0089838	4	2061	1
0	3	81.30747268	33.5499992	0.0220787	1	2745	1
0	3	264.3713902	8.3801899	0.0169321	1	2273	1
0	3	57.88912357	3.0169599	0.21499	1	2577	1
0	3	7.384779356	10.9694996	0.211011	1	2367	1
0	3	26.27952966	11.9273005	0.261906	1	2689	1
0	3	118.5394896	32.1171989	0.0183025	1	2344	1
0	3	61.21784638	4.05866	0.123759	1	2388	1
0	3	57.01284211	17.5627003	0.126413	1	2869	1
0	3	54.43444087	18.8687992	0.115691	2	2140	1
0	3	511.1607307	4.1002898	0.554898	3	3075	1
0	3	70.31072544	3.1818099	0.0859407	2	2095	1
0	3	66.2167331	13.9158001	0.0876152	1	2621	1
0	3	260.2016339	6.4231501	0.116432	2	3041	1
0	3	28.03595504	17.2828007	0.192393	1	2606	1
0	3	36.28624899	6.6544299	0.690045	1	2989	1
0	3	190.9078083	12.1943998	0.266035	1	2573	1
1	3	106.8538212	11.8774996	0.0786487	1	2700	4
1	3	2.10004115	13.6557999	0.281069	1	2513	4
1	3	44.32473589	32.5844994	0.0700955	1	2536	4
1	3	74.11699291	10.3572998	0.161308	2	2533	4
1	3	55.94191082	21.0142002	0.0033174	1	2349	4
1	3	40.46376207	23.6074009	0.169999	1	2347	4
1	3	2.906090043	28.2486992	0.373356	1	2698	4
1	3	1.774060041	28.2486992	0.373356	1	2698	4
1	3	104.6577652	14.3504	0.226188	1	2470	4
1	3	28.02808632	26.2728004	0.0362347	1	2444	4
1	3	19.15024472	21.4391994	0.0517381	1	2386	4
1	3	25.8110818	6.4231501	0.204544	1	2386	4
1	3	20.69744564	33.710701	0.321252	1	2524	4
1	3	32.19485508	15.9998999	0.0336446	1	2380	4
1	3	193.955205	15.5101004	0.0621613	1	2394	4
1	3	132.5464708	17.1422005	0.0883565	1	2419	4
1	3	81.2296416	23.2597008	0.0393291	1	2576	4
1	3	50.45725535	25.5167007	0.0109749	1	2311	4
1	3	1.147737756	29.0765991	0.121792	1	2542	4
1	3	59.40079181	13.0080004	0.542909	1	2378	4
1	3	215.6735087	29.1189003	0.0323591	3	2464	3
1	3	6.238368169	27.7810001	0.127897	1	2781	3
1	3	85.87887348	36.9528999	0.0200351	3	2317	3
1	3	67.98037261	18.7747002	0.0535989	1	2403	3
1	3	44.84337675	12.8267002	0.10754	2	2465	3
1	3	60.50393477	27.0573006	0.02889	3	2388	3
1	3	26.64627097	8.6976604	0.279324	2	2463	3
1	3	4.277828868	12.1943998	0.118391	2	2511	3
1	3	22.11657934	23.3239994	0.0358212	2	2558	3
1	3	66.77361993	34.8550987	0.0091498	3	2629	3
1	3	14.180772	35.1296997	0.282039	2	2661	3
1	3	0.121373814	24.9836006	0.20677	2	2608	3
1	3	2.094545921	24.9836006	0.20677	2	2608	3
1	3	12.47679028	8.0563602	0.217165	1	2245	3
1	3	10.95947962	21.0727005	0.122502	2	2431	3
1	3	85.21724348	10.6478004	0.116782	1	2454	2
1	3	39.91402058	24.8920994	0.06814	1	2467	2
1	3	70.1769197	7.45401	0.10696	1	2579	2
1	3	76.5946468	14.7524996	0.0893404	2	2430	2
1	3	12.47249536	15.8256998	0.0594729	2	2410	2
1	3	14.59101814	15.5033998	0.0348576	1	2360	2
1	3	72.20669889	13.5158005	0.0393186	1	2383	2
1	3	42.83933592	16.4444008	0.167536	1	2468	2
1	3	59.99483754	13.1421003	0.131385	1	2431	2
1	3	48.35203217	7.8962202	0.102608	1	2472	2
1	3	51.13139295	11.0825996	0.352477	2	2493	2
1	3	22.75232416	18.8297005	0.120707	1	2385	2
1	3	18.09517256	13.4569998	0.263019	1	2425	2
1	3	27.19820319	17.3439007	0.263019	1	2434	2
1	3	78.82243848	29.5387993	0.282553	1	2424	2
1	3	40.94776896	31.0925007	0.0362691	1	2430	1
1	3	57.99746092	23.5615005	0.0627513	1	2484	1
1	3	57.57674095	11.3338003	0.0229571	1	2328	1
1	3	76.75925397	18.3945999	0.0125838	1	2388	1
1	3	18.15543029	3.7692399	0.117449	4	2368	1
1	3	18.97189352	3.7692399	0.117449	4	2368	1
1	3	56.51537394	12.6381998	0.038902	2	2306	1
1	3	29.86995535	2.43314	0.105542	1	2433	1
1	3	11.63908638	5.3228502	0.0413866	1	2353	1
1	3	44.06135344	5.9892201	0.0281732	1	2357	1
1	3	22.30116564	14.6211004	0.308804	1	2392	1
1	3	112.8514694	12.6254997	0.0206039	1	2447	1
1	3	36.43015012	10.6631002	0.0346032	1	2353	1
1	3	2.781653339	40.1931	0.0644441	1	2442	1
0	1	21.91144502	5.8082199	0.0296319	2	1988	4
0	1	209.9798503	1.81752	0.0615802	2	2159	4
0	1	82.55033019	38.4676018	0.0357446	1	2764	4
0	1	117.4349858	22.6564007	0.0222433	3	2839	4
0	1	113.8110386	8.3801899	0.189054	1	2566	4
0	1	206.6253223	13.4097004	0.251046	1	2677	4
0	1	129.6679714	6.7958598	0.0924294	1	2774	4
0	1	287.1509115	14.3649998	0.021627	3	2183	4
0	1	228.4852655	13.2386999	0.0935937	1	2876	4
0	1	77.71702623	17.0624008	0.16639	1	2555	4
0	1	20.30229347	39.3044014	0.0728847	1	2427	4
0	1	105.7357513	12.0882998	0.0149214	1	2702	4
0	1	0.7093535	5.7204299	0.202365	2	3041	4
0	1	122.4155302	16.7872009	0.146701	2	2623	4
0	1	294.8501071	18.8714008	0.0076536	1	2728	4
0	1	121.1260963	20.3570995	0.0891444	2	2501	4
0	1	8.84682927	22.0100994	0.178638	1	2720	4
0	1	22.39139807	25.5167007	0.221955	2	2423	4
0	1	454.13636	4.5823102	0.28566	3	3061	4
0	1	1729.309727	1.06752	0.0355267	2	2024	4
0	1	35.19470064	21.3929996	0.163944	2	2780	4
0	1	131.7392668	19.8367996	0.0483057	1	2967	4
0	1	0.015641223	2.0527799	0.482844	2	2666	4
0	1	40.21974446	17.594101	0.121854	1	2589	4
0	1	209.191164	0	0.295931	3	2116	4
0	1	150.2239447	7.9732299	0.0522131	1	2435	4
0	1	19.59383704	1.5095299	0.296393	1	2265	4
0	1	374.1392028	7.2646298	0.0091689	2	2334	3
0	1	138.7129174	19.8514004	0.0525195	1	2900	3
0	1	37.17158761	15.5731001	0.0288819	1	2848	3
0	1	153.2485408	31.4265003	0.0505756	2	2514	3
0	1	363.3331745	12.7768002	0.0355264	3	2254	3
0	1	1180.372836	7.5726199	0.017396	3	3261	3
0	1	344.7686399	1.06752	0.552759	1	2236	3
0	1	61.85556579	22.4829998	0.216156	2	2554	3
0	1	208.3594665	27.4706001	0.0592142	3	2377	3
0	1	463.6808511	3.1096301	0.397277	2	3162	3
0	1	136.9735332	16.9195004	0.0768921	2	3196	3
0	1	30.10258942	27.3724003	0.0213461	2	2782	3
0	1	16.20933834	11.5602999	0.0101003	1	2687	3
0	1	39.11339119	18.6826	0.0883372	2	2676	3
0	1	65.7074599	4.8575301	0.0037106	4	2499	3
0	1	334.6952303	0	0.630672	3	2160	3
0	1	28.802965	6.2550998	0.358765	3	2207	3
0	1	55.2331809	8.0769997	0.0107809	2	2475	3
0	1	78.50690028	14.6246996	0.103773	1	2789	3
0	1	28.89282368	32.7308006	0.0077016	2	2623	3
0	1	16.78292303	4.5823102	0.282429	1	2487	3
0	1	119.036576	22.7514992	0.0312953	3	2669	3
0	1	76.05312304	8.89851	0.292527	2	2371	3
0	1	192.1451737	10.4516001	0.205663	1	2567	2
0	1	27.93677255	21.6506004	0.102721	2	3010	2
0	1	143.8860809	8.5889301	0.174092	3	3026	2
0	1	4.287341802	1.81752	0.3425	2	2590	2
0	1	10.1781486	14.1406002	0.550263	2	2686	2
0	1	17.32083535	7.6530499	0.0079605	1	2537	2
0	1	119.2638411	13.8627005	0.0500381	2	2374	2
0	1	74.28938657	8.40658	0.0550765	2	2547	2
0	1	169.3924835	8.8425102	0.0377668	2	2926	2
0	1	9.405781061	11.8048	0.608544	1	2908	2
0	1	114.9567778	6.2010498	0.298244	1	2683	2
0	1	301.3220708	4.7636399	0.0424623	3	2413	2
0	1	14.42325658	8.48524	0.428268	1	2894	2
0	1	125.9562723	21.0862007	0.0472787	1	2682	2
0	1	23.38114143	0.477454	0.752046	4	2410	2
0	1	108.0180667	21.4414005	0.378564	3	3005	2
0	1	97.04833638	11.3480997	0.14177	1	2547	2
0	1	69.51233593	12.0482998	0.0135567	4	2321	1
0	1	25.99433831	7.9523101	0.562572	1	2365	1
0	1	56.0924909	8.6976604	0.0655269	1	2903	1
0	1	262.3146125	9.8375702	0.0923648	1	2614	1
0	1	66.74264438	18.8714008	0.0124828	3	2980	1
0	1	166.8432638	16.2665005	0.0409777	1	2806	1
0	1	170.5886735	16.118	0.0190911	1	2762	1
0	1	88.5754173	8.1112804	0.288618	1	2558	1
0	1	0.884645728	16.118	0.123666	1	2670	1
0	1	24.55407754	18.8297005	0.290327	1	2460	1
0	1	1.172161984	4.5202298	0.479847	3	2415	1
0	1	46.69359331	3.1996	0.688117	2	2901	1
0	1	119.6694168	7.01443	0.0714391	1	2908	1
0	1	2.462281604	3.0169599	0.741203	1	2733	1
0	1	109.4753044	6.0637698	0.131515	1	2715	1
0	1	17.56496276	6.7958598	0.331034	2	2510	1
0	1	144.4281555	15.8775997	0.200963	1	2514	1
0	1	3.201238074	10.1604004	0.0272954	2	3033	1
0	1	44.00555307	0	0.409569	4	2383	1
0	1	75.26750865	5.1287098	0.359338	1	2695	1
0	1	48.49975141	9.0155096	0.107371	3	3061	1
0	1	7.21049914	7.8326302	0.0225184	1	2385	1
0	1	29.13653059	8.3801899	0.0164807	1	2559	1
0	1	38.98162938	7.6675801	0.0408025	2	2421	1
1	1	137.7606372	29.4241009	0.193958	1	2711	4
1	1	8.631849401	28.2716999	0.0588391	1	2403	4
1	1	11.55471051	7.8326302	0.0616354	1	2313	4
1	1	22.17568058	19.1322002	0.0314136	2	2288	4
1	1	89.8140404	33.1918983	0.0641216	1	2629	4
1	1	7.997937463	31.2980003	0.0658088	1	2422	4
1	1	39.72123518	5.0511498	0.287674	1	2502	3
1	1	28.5043849	16.1686993	0.0074677	1	2677	3
1	1	77.09593299	20.1075993	0.024935	3	3029	3
1	1	19.20107293	8.3004799	0.451508	2	2804	3
1	1	39.45257571	35.5257988	0.02852	2	2662	3
1	1	64.17752962	32.3675995	0.0749381	1	2525	3
1	1	66.32477741	29.9132004	0.097097	3	2777	3
1	1	34.08158555	40.9229012	0.0175829	3	2669	3
1	1	2.311623119	19.6625004	0.315318	2	2314	3
1	1	44.31948088	21.1914005	0.10124	1	2300	3
1	1	67.10355342	28.8910999	0.0261079	2	2479	2
1	1	60.80664839	14.0213003	0.0654502	1	2400	2
0	6	113.5940052	8.3271399	0.02957	1	2556	4
0	6	42.5585487	11.7683001	0.107405	2	2807	4
0	6	24.07788036	10.1119003	0.289396	1	2657	4
0	6	105.4195777	12.4850998	0.396232	1	2684	4
0	6	390.2935087	3.0169599	0.111389	3	2134	4
0	6	19.99501395	19.7192001	0.24015	1	2512	4
0	6	1551.398878	0.337615	0.0911894	2	2012	4
0	6	40.61437926	14.8334999	0.209669	1	2715	4
0	6	127.4970107	15.7964001	0.107446	3	2620	4
0	6	18.42972287	14.4919996	0.0312752	3	2401	4
0	6	7.663884629	0	0.241173	4	2013	4
0	6	12.80044247	23.5249996	0.0370173	2	2345	4
0	6	110.651369	25.0186005	0.48351	1	2869	4
0	6	18.76177489	13.2986002	0.156639	2	2510	4
0	6	29.03676007	16.2602005	0.294911	1	2585	4
0	6	241.2341963	10.7242002	0.0763595	1	2658	4
0	6	29.02001574	10.3150997	0.453292	1	2721	4
0	6	13.86029503	11.2763996	0.0793278	1	2645	4
0	6	6.619815001	23.5767994	0.179358	2	2783	3
0	6	46.90568543	12.0572004	0.0390633	2	2776	3
0	6	59.86946988	21.1825008	0.279276	3	2449	3
0	6	98.11389313	13.5235996	0.0123491	2	2192	3
0	6	11.96012126	14.8511	0.0607728	2	2373	3
0	6	16.65917053	34.7865982	0.127776	1	2649	3
0	6	97.43841708	29.3731995	0.0050981	3	2417	3
0	6	710.0836909	4.7636399	0.0527601	3	3284	3
0	6	11.82389159	9.9372702	0.0389722	1	2704	3
0	6	661.2072797	1.2171201	0.0396329	3	2017	3
0	6	1350.409769	7.0541301	0.0098106	3	3245	3
0	6	41.69699925	6.0914798	0.224021	4	2525	3
0	6	65.79916298	14.0662003	0.0511285	1	2492	2
0	6	5.62326716	4.3804898	0.0286308	1	2433	2
0	6	73.25335684	20.9395008	0.0220783	1	2702	2
0	6	103.4379841	23.0412998	0.129531	2	2805	2
0	6	88.29148879	22.5095997	0.108831	1	2941	2
0	6	4.621698525	18.2728996	0.192126	2	2904	2
0	6	23.9995312	14.0662003	0.0908249	1	2474	2
0	6	3.50418398	0.477454	0.435153	4	2379	2
0	6	262.2742214	5.1287098	0.646214	3	3180	2
0	6	75.34721235	10.4828997	0.0416342	2	2944	2
0	6	16.64726995	3.43891	0.144453	1	2759	2
0	6	71.42828021	7.7469702	0.136693	1	2695	2
0	6	47.03718853	14.4919996	0.229684	1	2422	2
0	6	12.3714698	13.9610996	0.027137	2	3027	2
0	6	29.09883755	21.6224003	0.352551	2	2691	2
0	6	369.3487188	8.7924099	0.0369145	1	2729	2
0	6	386.4835387	13.9158001	0.0050248	1	2364	1
0	6	0.220159357	16.4536991	0.089093	4	2223	1
0	6	8.27346945	16.0671005	0.0467139	1	2357	1
0	6	38.36749481	9.1369495	0.312775	1	2778	1
0	6	176.1471184	2.36199	0.298648	2	3134	1
0	6	14.68460478	15.0043001	0.120674	2	2406	1
0	6	570.8035903	13.2145996	0.0736481	2	3202	1
0	6	408.528154	1.72101	0.290225	3	2291	1
0	6	28.48944632	20.2600994	0.266557	1	2536	1
0	6	314.8196446	33.0583	0.0086868	1	2270	1
0	6	74.15322497	14.7242002	0.235117	1	2968	1
0	6	115.490029	3.7086201	0.590779	1	2452	1
0	6	83.89327477	19.4512005	0.0039819	1	2745	1
0	6	35.57148705	10.0249996	0.0341192	2	2474	1
0	6	169.921477	3.1818099	0.0550809	1	2377	1
1	6	14.98875687	28.3045998	0.102826	3	2630	3
1	6	56.03623401	29.9391994	0.123057	2	2595	3
1	6	13.78837433	13.3144999	0.0542216	1	2508	3
1	6	4.649417745	18.3297997	0.247033	2	2376	3
1	6	16.66003033	5.6412201	0.0918752	4	2113	3
1	6	35.92864126	0.337615	0.303317	5	2109	3
1	6	8.707747623	27.5443001	0.0077972	1	2285	3
1	6	92.43841242	24.0074997	0.0860489	2	2446	3
1	6	2.792287964	7.9523101	0.125602	1	2245	3
1	6	151.1586145	40.0965996	0.0023943	3	2214	3
1	6	55.84581381	33.3824997	0.044561	2	2223	3
1	6	0.057506461	16.1053009	0.0472844	1	2176	2
0	5	5.698848293	28.8358002	0.172776	1	2575	4
0	5	132.0941984	5.26966	0.21059	3	2207	4
0	5	351.6953445	14.3504	0.110244	1	2652	4
0	5	303.1075266	2.36199	0.0333491	2	2007	4
0	5	109.4982342	15.6491003	0.005955	3	2628	4
0	5	22.41848064	18.8687992	0.142272	1	2695	4
0	5	80.80419963	10.7595997	0.0555546	1	2714	4
0	5	176.2695921	10.7697001	0.0817998	1	2544	4
0	5	317.0188087	1.06752	0.0905807	3	2063	4
0	5	90.81382389	17.7752991	0.0260029	2	2576	4
0	5	57.83711338	29.7513008	0.294889	3	2265	4
0	5	1.770922869	21.6224003	0.219555	1	2782	4
0	5	52.37415872	16.4164009	0.240505	1	2756	4
0	5	10.86265448	8.40658	0.427925	3	2567	4
0	5	1167.726867	1.06752	0.186408	2	2013	4
0	5	41.27657609	1.81752	0.053112	2	2165	4
0	5	311.3258182	1.72101	0.315294	3	2289	4
0	5	135.4495998	29.5387993	0.0254655	1	2934	4
0	5	227.7908436	2.2636399	0.0454018	2	2114	4
0	5	367.315392	1.06752	0.527957	2	2065	4
0	5	34.03579738	8.1590099	0.893065	2	2839	4
0	5	93.88763798	23.2733002	0.0351952	1	2970	4
0	5	50.63794458	2.4563899	0.609094	4	2439	4
0	5	198.5069309	15.9518003	0.0233778	1	2706	4
0	5	7.182583066	14.9591999	0.342729	1	2234	4
0	5	54.26074496	4.3933802	0.237453	2	2462	4
0	5	18.35346928	11.3957005	0.0662087	2	3016	4
0	5	14.58108011	0.675206	0.320495	4	2474	4
0	5	600.195777	16.1560993	0.0256717	1	2309	4
0	5	41.55290429	6.46663	0.119507	2	2633	4
0	5	5.308638276	15.5731001	0.025663	2	2793	4
0	5	115.6620066	17.5769997	0.0528228	3	2981	4
0	5	91.37749734	2.8624101	0.0679911	2	1988	4
0	5	14.58006621	26.6285992	0.0509828	2	2845	4
0	5	77.42868967	1.90915	0.0834601	2	2502	4
0	5	29.37579794	31.9951	0.0216699	1	2801	4
0	5	4.010363532	3.1818099	0.602117	4	2298	4
0	5	29.87392066	20.7936993	0.0561073	1	2673	4
0	5	63.85814574	7.2492499	0.0185587	2	2460	4
0	5	89.56649843	19.4034996	0.184623	1	2610	4
0	5	126.890782	24.8285007	0.0133916	1	2855	4
0	5	67.77881053	15.3593998	0.0719759	1	2411	4
0	5	58.54511497	21.3356991	0.0648445	2	2505	4
0	5	18.36644757	23.1243	0.0577353	2	2473	4
0	5	172.3412203	18.0263004	0.0115728	1	2819	4
0	5	9.87505756	11.8048	0.247692	1	2496	4
0	5	52.631151	0.675206	0.0601665	2	2004	4
0	5	185.5240685	16.9195004	0.0880428	2	2351	4
0	5	5.174272443	5.5507202	0.0246283	1	2726	4
0	5	153.3099386	34.6186981	0.0234658	1	2700	4
0	5	3.04659648	15.5333004	0.0841277	2	2585	4
0	5	266.2746372	5.8755698	0.507553	2	2185	4
0	5	10.03242053	15.1864996	0.202288	2	2652	4
0	5	262.8619877	15.7931995	0.0338207	1	2684	4
0	5	16.0948711	5.96102	0.657946	1	2366	4
0	5	34.07961377	8.1590099	0.0199053	1	2732	4
0	5	130.5385925	18.2865009	0.108007	1	2762	4
0	5	29.45619371	6.4231501	0.443315	3	2214	4
0	5	48.80856842	15.8224001	0.0077116	1	2609	4
0	5	660.3732202	0	0.177671	2	2020	4
0	5	373.9241801	20.4134998	0.0848268	1	2833	4
0	5	19.66928777	1.06752	0.231143	1	2601	4
0	5	134.7474349	23.2908993	0.0121211	1	2445	4
0	5	154.6659396	1.06752	0.186929	2	2090	4
0	5	7.259427556	15.4666996	0.0135651	1	2730	4
0	5	6.270389938	3.1996	0.0887959	3	2009	4
0	5	92.31719304	8.7356901	0.165533	1	2734	4
0	5	45.46273083	26.2387009	0.072328	1	2470	4
0	5	9.459038752	9.5662403	0.739698	1	2461	4
0	5	46.95694518	12.3037996	0.0364657	1	2784	4
0	5	42.27295368	32.3675995	0.0214209	2	2351	4
0	5	35.70155753	7.7182002	0.0852911	1	2597	4
0	5	143.0908206	29.6868992	0.014374	3	3040	4
0	5	120.4009403	12.1061001	0.20755	2	2401	4
0	5	96.17591744	9.4623203	0.027822	1	2376	4
0	5	38.81793355	11.5602999	0.0976654	2	2364	4
0	5	133.8827755	9.5201998	0.0307661	1	2624	4
0	5	121.8433911	9.6519098	0.281019	1	2815	4
0	5	20.85216636	6.2010498	0.10442	1	2389	3
0	5	57.13480707	13.2786999	0.0167793	1	2717	3
0	5	240.7626193	35.8221016	0.0360036	3	3031	3
0	5	23.93263157	16.3073006	0.274074	1	2445	3
0	5	4.933971085	14.0437002	0.519464	1	2367	3
0	5	4.098726483	22.9020996	0.0267303	2	2976	3
0	5	9.282457178	43.1803017	0.0234738	2	2838	3
0	5	528.5349024	6.6291399	0.098739	3	2333	3
0	5	80.53677664	12.9424	0.0750586	1	2648	3
0	5	0.462596964	10.0304003	0.476294	1	2543	3
0	5	54.77998243	0.954841	0.63644	1	2806	3
0	5	200.7635464	11.1266003	0.034979	2	2409	3
0	5	125.0683868	4.1002898	0.0145647	1	2735	3
0	5	46.63814204	13.6557999	0.443488	2	2465	3
0	5	9.204995402	12.4077997	0.158221	1	2499	3
0	5	6.609447881	28.5321007	0.0876407	1	2883	3
0	5	11.43233431	18.3540993	0.01061	1	2668	3
0	5	38.82434889	18.5233002	0.282423	2	2430	3
0	5	119.3253938	22.1784	0.0205082	1	2749	3
0	5	2.301961802	12.9424	0.0168166	2	2224	3
0	5	94.36651539	15.1043997	0.0467706	2	2424	3
0	5	6.714842882	4.8575301	0.31669	1	2562	3
0	5	583.5488521	1.06752	0.107252	3	2291	3
0	5	251.6377051	9.8986301	0.148463	2	2560	3
0	5	38.20550623	17.0979004	0.186079	1	2753	3
0	5	31.56880292	34.027401	0.0056283	2	2562	3
0	5	233.7131259	12.9464998	0.0353134	3	2344	3
0	5	670.299844	29.5494003	0.261568	3	3240	3
0	5	0.012171323	27.0990009	0.497005	3	2922	3
0	5	160.4642451	16.2287006	0.0328121	2	3018	3
0	5	272.6866857	15.1968002	0.0124055	5	3002	3
0	5	37.89140117	27.1774006	0.133806	2	2571	3
0	5	9.579223528	21.4281998	0.0148037	2	2878	3
0	5	1241.031191	0	0.354576	2	2020	3
0	5	12.05494652	17.2507	0.464522	2	2889	3
0	5	91.69701828	2.0248699	0.417397	1	2769	3
0	5	87.63320658	5.9892201	0.0404126	1	2331	3
0	5	9.398250279	6.75458	0.419818	2	2622	3
0	5	2.944852792	10.4828997	0.0255633	1	2625	3
0	5	1066.271853	0.954841	0.155926	2	2037	3
0	5	203.4299379	2.5695	0.103636	2	1997	3
0	5	37.3631543	9.7198696	0.0717224	2	2279	3
0	5	4.778316281	15.7964001	0.0978135	1	2828	3
0	5	14.86472744	34.0051994	0.494103	2	2660	3
0	5	9.155837529	32.2687988	0.0091286	2	2593	3
0	5	0.736642029	3.72387	0.0784045	1	2459	3
0	5	52.48569211	4.3933802	0.0235914	2	2916	3
0	5	69.08682347	29.6142998	0.121206	2	2996	3
0	5	328.5158842	0.337615	0.167882	2	2000	3
0	5	219.2187731	6.5269899	0.0161818	2	2148	3
0	5	3.190778333	10.6784	0.823246	2	2334	3
0	5	207.8694716	14.1295004	0.287358	1	2891	3
0	5	58.86242899	15.5033998	0.397531	2	2255	3
0	5	28.93027124	17.5284004	0.0278712	2	2789	3
0	5	46.13388801	25.0186005	0.324869	1	2800	3
0	5	19.96980106	20.0018005	0.244333	1	2616	3
0	5	78.59106647	27.0170994	0.302711	2	2540	3
0	5	55.57104737	30.2691994	0.0215401	2	2528	3
0	5	44.66157592	21.5790005	0.146687	1	2574	3
0	5	54.49456573	10.3731003	0.0133491	1	2601	3
0	5	337.1342919	23.2283993	0.0356121	3	3164	3
0	5	73.87032952	5.7302599	0.23408	1	2605	2
0	5	29.61150594	16.7751007	0.22926	2	2705	2
0	5	54.84296357	14.3395004	0.227737	1	2841	2
0	5	113.0304292	27.2217999	0.0474915	3	2959	2
0	5	17.29164942	6.92625	0.30645	2	2756	2
0	5	159.7534625	14.4341002	0.275984	1	2710	2
0	5	67.60288733	34.3480988	0.0286297	3	2816	2
0	5	9.702555822	29.0862007	0.14493	1	2337	2
0	5	21.50962964	12.2644997	0.0050481	1	2475	2
0	5	145.4298883	15.0562	0.0751028	2	2270	2
0	5	4.907155729	28.2243004	0.342223	2	2780	2
0	5	50.14935734	5.2589502	0.428386	1	2943	2
0	5	293.7084931	12.6887999	0.123504	1	2268	2
0	5	10.10459932	9.3041201	0.0124371	1	2697	2
0	5	84.73561816	21.5790005	0.247838	1	2787	2
0	5	84.75051005	10.1119003	0.307969	4	2476	2
0	5	21.01037476	12.7726002	0.320103	1	2958	2
0	5	99.24529612	12.3385	0.154613	1	2392	2
0	5	8.877061095	8.6146402	0.224674	2	2615	2
0	5	28.78038472	8.5631304	0.602582	1	2638	2
0	5	34.37937128	3.58425	0.722665	2	2982	2
0	5	10.84594334	9.1910295	0.446694	1	2702	2
0	5	24.71464489	13.4215002	0.0234932	1	2545	2
0	5	13.98541551	12.4722996	0.399123	1	2798	2
0	5	64.52999691	5.57096	0.0815599	1	2892	2
0	5	0.896065732	12.7726002	0.228144	1	2665	2
0	5	311.9548034	15.1695004	0.0522089	1	2631	2
0	5	25.31477703	2.0527799	0.416413	2	2077	2
0	5	36.90369763	11.2763996	0.27738	1	2770	2
0	5	251.4866166	24.4993	0.197116	3	2022	2
0	5	68.11508547	18.5233002	0.115287	1	2784	2
0	5	3.819011961	18.2320995	0.0199098	2	2383	2
0	5	90.58059886	22.4234009	0.0282001	3	3000	2
0	5	122.723516	12.6254997	0.0278244	1	2801	2
0	5	48.86558991	19.3355999	0.642365	1	2897	2
0	5	86.27781784	9.3747797	0.124408	1	2607	2
0	5	38.80010556	15.2884998	0.280463	1	2820	2
0	5	99.47129867	17.9680996	0.0578797	3	2550	2
0	5	2.862822992	26.9302006	0.0221961	3	2914	2
0	5	315.2585424	7.45401	0.0389594	1	2791	2
0	5	51.51569865	12.3037996	0.16095	1	2509	2
0	5	98.91735486	2.7199199	0.0848901	1	2800	2
0	5	84.61261623	10.5398998	0.0196009	1	2987	2
0	5	197.1684377	4.6799102	0.0510161	1	2454	2
0	5	35.87084126	15.5995998	0.0802998	2	2582	2
0	5	56.13613227	17.448	0.0231843	1	2752	2
0	5	28.10393594	6.99049	0.107746	2	2554	2
0	5	22.55134817	14.0437002	0.138348	1	2660	2
0	5	167.4950547	14.2515001	0.226339	1	2895	2
0	5	3.424191067	12.2250996	0.0480894	2	2894	2
0	5	1.373589658	5.57096	0.0666718	1	2508	2
0	5	23.25787604	9.7367802	0.0102644	2	2953	2
0	5	765.8141442	31.5116997	0.0530843	3	3237	2
0	5	99.28814235	15.2511997	0.139877	3	2968	2
0	5	37.71423091	5.0062799	0.159216	4	2513	2
0	5	439.1114575	15.6392002	0.0356604	2	3185	2
0	5	38.86987719	16.1814003	0.0662608	1	2838	2
0	5	323.2860838	7.72541	0.11517	2	2260	2
0	5	51.80802969	3.0543699	0.0227459	2	2771	2
0	5	1.321237665	14.3029003	0.123593	2	3030	2
0	5	117.7217828	6.8938899	0.0910038	1	2571	2
0	5	100.2828198	4.5327101	0.0461344	1	2785	2
0	5	118.9445694	9.8375702	0.0411059	1	2418	2
0	5	90.45557915	21.2604008	0.0370596	1	2649	2
0	5	130.2063846	11.3480997	0.0107879	1	2599	2
0	5	13.76735093	11.1412001	0.077186	1	2970	1
0	5	186.0198673	18.9234009	0.0026467	1	2644	1
0	5	53.70991271	6.3175502	0.0308756	1	2522	1
0	5	30.87957465	11.7683001	0.016077	2	2209	1
0	5	81.57048492	13.3621998	0.0558161	1	2942	1
0	5	12.60798633	6.3881502	0.0134464	2	2674	1
0	5	261.8599865	9.1369495	0.0376027	1	3010	1
0	5	67.20986063	9.6972704	0.166148	1	2763	1
0	5	7.615055434	10.6068001	0.314145	1	2690	1
0	5	204.0786596	3.0169599	0.0755008	2	2862	1
0	5	11.50211275	11.7683001	0.133672	2	2654	1
0	5	208.72227	18.9416008	0.10838	1	2741	1
0	5	77.35923355	10.4777002	0.0189371	1	2535	1
0	5	179.183717	18.5685997	0.0189757	1	2345	1
0	5	256.7570869	13.0121002	0.338795	1	2301	1
0	5	104.3243744	7.3713102	0.117596	1	2676	1
0	5	128.8380912	0.337615	0.397405	1	2733	1
0	5	44.81507955	13.1218996	0.0955736	1	2798	1
0	5	29.47904871	6.6544299	0.0163634	2	2409	1
0	5	24.00088801	20.7936993	0.115425	1	2863	1
0	5	63.97178311	19.6329002	0.113265	1	2456	1
0	5	15.35668731	6.6291399	0.0036088	4	2283	1
0	5	165.9330726	16.5062008	0.031088	1	2328	1
0	5	2.236920275	8.48524	0.0314883	1	2787	1
0	5	19.05756926	17.3901997	0.156905	2	2438	1
0	5	25.17052222	20.2553997	0.0220078	1	2210	1
0	5	10.9239893	9.6462202	0.780053	1	2991	1
0	5	634.4830312	11.9273005	0.0653674	3	2237	1
0	5	35.55020725	14.9104996	0.0225999	1	2655	1
0	5	97.76870048	11.4617996	0.0185405	1	2626	1
0	5	0.103276466	9.1910295	0.0278063	2	2176	1
0	5	525.9121595	8.0632496	0.0566296	3	3093	1
0	5	409.4108993	13.9649	0.0092836	1	2783	1
0	5	103.079441	16.7052994	0.0184349	1	2471	1
0	5	88.68683348	21.5594006	0.0403579	1	2843	1
0	5	121.0957304	6.85322	0.146261	1	2799	1
0	5	108.185912	10.6222	0.478353	3	3124	1
0	5	3.818640464	7.0620399	0.0843009	2	2222	1
0	5	6.688998913	15.7475004	0.720114	2	2810	1
0	5	85.92401835	3.5204101	0.270363	2	2077	1
0	5	88.52224985	9.0155096	0.031272	2	2044	1
0	5	52.63635662	5.47927	0.531848	1	2441	1
0	5	46.85448662	10.2194004	0.111043	1	2410	1
0	5	37.83348502	6.3969202	0.085572	3	2578	1
0	5	199.5003407	9.5777102	0.0551566	1	2787	1
0	5	111.9436947	10.5553999	0.0335872	1	2761	1
0	5	60.31229715	28.8288002	0.127714	1	2702	1
0	5	166.3691449	12.2250996	0.0077728	1	2741	1
0	5	242.8119212	13.2066002	0.0222257	1	2964	1
0	5	3.13974473	9.3747797	0.0059579	1	2446	1
0	5	178.3646872	23.0156002	0.144322	1	2818	1
0	5	226.9054792	20.2600994	0.140141	1	2992	1
0	5	63.62303779	16.2602005	0.439261	1	2668	1
0	5	21.74841367	15.1317997	0.0499686	2	2210	1
0	5	255.249216	11.3957005	0.0418533	3	2310	1
0	5	108.4317841	6.1738501	0.0456682	1	2585	1
0	5	26.1727578	31.6993008	0.038953	1	2196	1
0	5	77.44603515	6.18293	0.276024	1	2652	1
0	5	57.89605808	5.7888298	0.0225198	1	2225	1
0	5	145.7433918	0	0.488919	2	2002	1
0	5	23.76105977	9.8375702	0.154772	1	2431	1
0	5	9.012335116	15.4299002	0.143703	2	2369	1
0	5	151.4384589	7.7469702	0.0035719	3	3119	1
0	5	20.56238028	15.4834003	0.840155	2	3094	1
0	5	9.733589121	1.6876	0.0971088	1	2292	1
0	5	17.93957849	1.90915	0.342162	1	2491	1
0	5	41.56854743	7.7827802	0.21589	1	2151	1
0	5	1.73599577	11.4854002	0.0453761	1	2124	1
0	5	19.31882213	20.9598999	0.251437	1	2331	1
0	5	49.66721064	9.5834398	0.0101199	1	2350	1
0	5	9.349232439	13.1541996	0.0079385	2	2211	1
0	5	9.784349423	11.6301003	0.0440233	3	2319	1
0	5	181.7486911	4.0446901	0.313264	1	2599	1
0	5	258.1471373	19.1399002	0.0037566	1	2786	1
0	5	129.4625423	24.1410999	0.142043	3	2967	1
0	5	78.38827769	9.5777102	0.131208	1	2595	1
0	5	137.9670845	21.4589005	0.0891919	1	2607	1
0	5	127.9460918	7.1171799	0.008281	1	2481	1
0	5	23.13302447	10.6835003	0.169011	1	2641	1
0	5	113.3299726	4.8575301	0.349915	2	2098	1
0	5	82.42253071	3.1818099	0.202487	4	2184	1
0	5	11.38993462	6.99049	0.0234468	1	2240	1
0	5	54.34696421	14.8546	0.124776	2	3097	1
0	5	64.70307	4.5823102	0.050497	1	2407	1
0	5	212.0562368	11.4995003	0.147769	3	2120	1
0	5	97.81888649	8.1590099	0.0802763	1	2770	1
1	5	15.40499285	34.4174004	0.0678262	1	2264	4
1	5	34.0848462	31.2597008	0.017354	2	2371	4
1	5	98.19081584	24.2148991	0.0489765	2	2298	4
1	5	46.24606515	22.6625004	0.0714164	2	2250	4
1	5	44.3730337	10.4568996	0.0972488	1	2343	4
1	5	29.55614582	3.64697	0.40495	1	2070	4
1	5	0.491892598	2.1343	0.0522811	4	2062	4
1	5	74.03810826	12.7726002	0.010269	1	2248	4
1	5	122.1005624	12.6381998	0.0169065	1	2240	4
1	5	0.647145578	3.7692399	0.254133	1	2230	4
1	5	50.04419314	34.5129013	0.0574988	1	2222	4
1	5	179.1323987	31.0027008	0.112909	1	2360	4
1	5	140.3804403	31.6385002	0.0288913	1	2165	4
1	5	152.1807251	35.7467003	0.0407168	1	2353	4
1	5	35.71864687	23.8332005	0.19195	1	2346	4
1	5	165.5539894	39.2088013	0.0503454	1	2277	4
1	5	10.1249148	15.8743	0.0424992	3	2200	4
1	5	23.43269672	31.3111992	0.0531184	1	2175	4
1	5	114.2385209	26.3504009	0.017338	3	2417	3
1	5	15.19220182	34.4696999	0.141382	2	2639	3
1	5	80.58784989	28.1247005	0.104712	2	2568	3
1	5	87.12206251	23.1951008	0.11916	2	2508	3
1	5	43.54778494	35.9915009	0.0317364	2	2542	3
1	5	74.41176106	38.2955017	0.0499867	2	2550	3
1	5	41.7856541	11.3957005	0.0663168	1	2521	3
1	5	41.61471635	0	0.20735	5	2109	3
1	5	8.909222709	24.1133995	0.0636222	1	2334	3
1	5	101.2059395	24.2423992	0.0898727	2	2422	3
1	5	52.83055216	25.9983006	0.0322488	2	2276	3
1	5	127.0566575	32.5811996	0.0012715	2	2275	3
1	5	50.67630677	27.2171993	0.0851836	1	2317	3
1	5	22.79286537	7.8962202	0.0146616	2	2402	3
1	5	67.68405862	33.7981987	0.0440376	2	2258	3
1	5	78.88081957	26.6047993	0.0195013	2	2237	3
1	5	4.247741311	9.7367802	0.04983	1	2126	3
1	5	29.95345545	36.4398003	0.0413356	3	2359	3
1	5	25.10982875	13.5860004	0.0036842	1	2298	3
1	5	14.20799944	14.823	0.101397	2	2159	3
1	5	39.9584111	20.9598999	0.0881793	3	2429	2
1	5	9.668689893	6.7628598	0.0495434	2	2339	2
1	5	84.78669862	16.7143993	0.119415	1	2406	2
1	5	1.781539085	19.2341995	0.0352181	1	2290	2
1	5	1.357521934	24.3467999	0.0381113	1	2334	2
1	5	40.05445332	16.5186005	0.136171	1	2151	2
1	5	20.10386095	8.2468901	0.0739321	2	2190	2
1	5	16.80051484	11.9812002	0.235717	1	2148	2
1	5	6.94252736	12.1061001	0.235717	1	2153	2
1	5	3.713973558	11.5462999	0.202232	1	2159	2
1	5	0.412085098	29.3274994	0.0738164	2	2054	2
1	5	60.36395869	18.1884003	0.0919055	1	2128	2
1	5	205.818064	16.9314995	0.0064236	1	2184	1
1	5	158.2276349	8.2804298	0.324199	1	2173	1
1	5	44.89588801	22.4911995	0.177947	1	2174	1
1	5	116.3500568	16.7143993	0.0589557	1	2091	1
1	5	14.75854196	11.3862	0.0846443	1	2048	1
1	5	25.32338436	24.6343002	0.222521	1	2084	1
1	5	5.348438047	11.6901999	0.091347	1	2156	1
1	5	49.92054192	23.7500992	0.293156	1	2071	1
0	8	39.86986447	5.0956202	0.0832353	2	2400	4
0	8	7.962165553	2.3859401	0.235068	2	2077	4
0	8	86.46172834	11.6901999	0.235621	1	2346	4
0	8	6.913517129	26.7187004	0.0185958	2	2683	4
0	8	5.47863028	13.4215002	0.176945	3	2614	4
0	8	47.94928146	23.9309006	0.170865	1	2823	4
0	8	123.6648839	15.3325005	0.16773	1	2601	4
0	8	216.2419437	17.0030994	0.172292	1	2746	4
0	8	219.6453453	5.96102	0.0107285	4	2115	4
0	8	148.3860231	27.4465008	0.0205735	1	2818	4
0	8	114.6711984	12.2339001	0.0377437	2	2390	4
0	8	1751.268965	1.06752	0.0370479	2	2017	4
0	8	9.058260247	22.6382008	0.0156739	1	2730	4
0	8	1204.353179	13.7712002	0.126631	3	3236	4
0	8	5.355190252	46.8554993	0.0276625	2	2403	4
0	8	442.9419795	1.39176	0.0202558	2	2052	4
0	8	298.4099349	2.7199199	0.031231	3	2096	4
0	8	20.79115302	14.6639004	0.050841	1	2176	4
0	8	476.2352604	0.954841	0.113578	2	2019	4
0	8	125.1764416	26.4517002	0.27145	1	2313	4
0	8	16.16668147	1.6876	0.0766904	2	2113	4
0	8	20.85293866	13.8284998	0.144492	2	2119	4
0	8	45.04233498	30.7007999	0.0369591	1	2901	4
0	8	65.76632287	25.6755009	0.0279683	1	2695	4
0	8	5.847544165	28.6320992	0.132462	2	2543	4
0	8	122.4217034	16.7022991	0.0433706	1	2528	4
0	8	65.63626421	16.5277996	0.0411135	1	2846	4
0	8	18.38552538	6.1738501	0.11376	1	2564	4
0	8	750.0680662	1.39176	0.165978	2	2007	4
0	8	36.15574279	34.1473999	0.0814536	3	2351	4
0	8	40.63284526	1.39176	0.0573805	4	1993	4
0	8	330.0876047	8.3999901	0.0092156	1	2338	4
0	8	9.579690391	18.1583004	0.224106	4	2379	4
0	8	56.72783237	5.96102	0.768457	3	3022	4
0	8	246.4131209	9.1067495	0.100259	1	2718	4
0	8	828.4823104	1.06752	0.164523	2	2017	4
0	8	67.36197603	2.7199199	0.13398	3	2177	4
0	8	84.98920655	4.4951501	0.403853	1	2542	4
0	8	85.83335535	3.43891	0.095789	2	2505	4
0	8	47.92352377	7.6092901	0.114484	1	3071	4
0	8	1.920489228	33.0775986	0.0271212	2	2769	4
0	8	212.7074505	1.6876	0.487574	3	2160	4
0	8	157.8159353	12.9259996	0.0378718	1	2721	4
0	8	30.60354411	8.5824804	0.324536	2	2439	4
0	8	120.9756183	8.6146402	0.707582	1	2622	4
0	8	40.50240594	25.3785992	0.19612	1	2743	4
0	8	52.07975135	7.4165401	0.0242799	2	2548	3
0	8	35.0689935	4.11408	0.0497123	1	2497	3
0	8	334.644895	15.6491003	0.148606	1	2771	3
0	8	417.217579	10.6222	0.0098566	2	2220	3
0	8	129.2928305	14.7242002	0.0202614	2	2101	3
0	8	829.7759691	0.337615	0.114857	2	2052	3
0	8	117.9184465	9.0155096	0.0036627	2	2226	3
0	8	156.4607948	5.6412201	0.0053866	4	2476	3
0	8	25.98247161	33.6413994	0.0242669	3	2957	3
0	8	125.1636792	9.5662403	0.210128	1	2866	3
0	8	145.5795087	16.0797997	0.001292	1	2837	3
0	8	9.185418742	16.4164009	0.0889213	1	2852	3
0	8	42.69845994	4.5823102	0.167216	1	2587	3
0	8	27.30650805	10.4777002	0.0782904	2	2791	3
0	8	365.0866119	29.7553005	0.0334421	3	3112	3
0	8	406.4213426	15.8062	0.0654655	3	2372	3
0	8	41.14950014	22.6117001	0.0036147	1	2932	3
0	8	303.0224817	18.8714008	0.0606097	3	3110	3
0	8	129.8843053	9.5777102	0.313569	1	2748	3
0	8	32.54349526	13.2986002	0.535363	1	2673	2
0	8	19.94508602	7.6675801	0.176345	1	2308	2
0	8	90.62581991	5.8755698	0.0092548	2	2142	2
0	8	2.83015574	16.7266006	0.0269105	2	2643	2
0	8	35.74595445	21.5464001	0.0760844	2	2325	2
0	8	48.90217538	12.2250996	0.0424581	1	2869	2
0	8	28.68765861	9.8375702	0.370957	1	2578	2
0	8	255.1856762	11.6717997	0.0295177	1	2465	2
0	8	23.64128053	14.8511	0.218388	1	2219	2
0	8	82.27799192	6.6206899	0.387215	2	2623	2
0	8	18.89252304	16.7387009	0.242315	1	2571	2
0	8	37.59372854	18.5046005	0.0782454	1	2498	2
0	8	572.5182115	5.0511498	0.190191	3	3274	2
0	8	320.6534572	6.7213702	0.0448115	1	2614	2
0	8	1.986230308	31.0088005	0.0273979	2	2863	2
0	8	13.00377508	3.8436699	0.482759	3	2948	2
0	8	76.04582274	15.2206001	0.150793	2	2437	2
0	8	8.809820586	1.35022	0.560181	1	2678	2
0	8	37.8633516	15.1557999	0.126411	2	2881	2
0	8	5.12499525	7.0541301	0.170054	2	2665	2
0	8	82.94536011	14.6674995	0.0333567	3	2242	2
0	8	34.45032083	18.9416008	0.0114604	1	2855	2
0	8	8.261451403	13.2066002	0.0864907	2	2952	2
0	8	93.05634655	11.3338003	0.0285566	2	2494	2
0	8	108.4292731	10.7595997	0.0094949	1	2452	2
0	8	128.9913793	8.40658	0.0212391	1	2849	2
0	8	156.752659	43.8459015	0.0135126	3	2872	2
0	8	5.928091572	4.9723601	0.0178715	1	2606	2
0	8	16.8456028	9.3923597	0.0752325	2	2295	2
0	8	77.84657904	8.7924099	0.11749	1	2281	2
0	8	45.00628039	22.7917995	0.132955	2	2835	2
0	8	29.16133336	6.46663	0.462232	4	2720	2
0	8	33.67918385	7.21067	0.343803	2	2970	2
0	8	43.19555408	15.8256998	0.162307	2	2405	2
0	8	138.7089747	17.594101	0.0339416	1	2830	2
0	8	416.1167176	14.4847002	0.0999606	2	3194	2
0	8	41.31226146	16.7961998	0.03924	2	2926	2
0	8	87.67237234	7.8326302	0.190286	3	2389	2
0	8	56.357333	5.8755698	0.192099	1	2707	2
0	8	155.0543609	23.4461002	0.109737	3	2807	2
0	8	80.46363773	16.4195004	0.0672743	2	2981	2
0	8	52.08389387	7.8255301	0.190371	1	2680	1
0	8	74.58664388	15.7996998	0.0275401	1	2550	1
0	8	11.01481981	2.3859401	0.8268	2	2294	1
0	8	187.2924746	16.6046009	0.0076401	3	2633	1
0	8	168.2243283	40.8097992	0.21712	1	2941	1
0	8	1.128979241	24.9274006	0.0312576	2	2891	1
0	8	49.81159302	12.6254997	0.0125823	1	2345	1
0	8	12.88670719	3.9310999	0.296881	1	2370	1
0	8	30.6049775	8.1112804	0.120445	1	2211	1
0	8	71.01532698	5.5202098	0.0143121	1	2268	1
0	8	18.86855175	13.2707005	0.488469	1	2513	1
0	8	134.2597307	17.1362991	0.0120961	1	2760	1
0	8	22.55455981	14.4919996	0.0783436	1	2975	1
0	8	2.218064758	4.7872901	0.0948196	2	2649	1
0	8	212.8211299	18.4027004	0.0308982	1	2611	1
0	8	13.93867905	9.6519098	0.0127447	2	2517	1
0	8	192.1362645	13.4569998	0.181687	1	2664	1
0	8	165.7158146	7.72541	0.0179724	2	2092	1
0	8	22.42533429	21.8057003	0.0892337	1	3041	1
0	8	154.3850005	1.06752	0.511719	3	2116	1
0	8	5.286427761	23.1243	0.0172755	1	2499	1
0	8	21.05422561	18.9442005	0.484052	3	2363	1
0	8	119.3995969	13.6789999	0.0649464	1	2469	1
0	8	100.9568345	11.9453001	0.134782	1	2586	1
0	8	1.688851459	10.2461004	0.0576706	1	2142	1
0	8	20.58368213	8.7166996	0.149083	1	2328	1
0	8	76.36703387	18.1802006	0.104202	1	2473	1
0	8	45.90094645	5.8851299	0.102406	1	2416	1
0	8	25.95776447	23.0214996	0.0116756	1	2677	1
1	8	23.5280895	0	0.205677	4	1995	5
1	8	50.32138361	25.2549	0.0389454	2	2378	4
1	8	23.80719658	30.4412003	0.227356	1	2673	4
1	8	161.3039692	20.4111996	0.0997262	1	2219	4
1	8	13.96380951	14.6674995	0.172467	1	2326	4
1	8	84.70719584	20.6557007	0.0211219	1	2296	4
1	8	38.62839532	15.9131002	0.0137995	1	2184	4
1	8	70.8336543	26.0098	0.0345454	1	2355	4
1	8	211.4323022	14.7630997	0.103167	1	2400	4
1	8	21.21513608	11.1266003	0.157661	1	2504	3
1	8	1.781388304	17.1362991	0.304584	3	2356	3
1	8	6.42888619	9.6972704	0.33453	1	2447	2
1	8	42.89910129	4.7159801	0.267011	1	2449	2
1	8	0.488749041	13.8284998	0.0306604	2	2393	2
1	8	64.29619697	6.4579501	0.0356882	1	2196	2
1	8	19.09946218	18.1226997	0.0475066	1	2211	2
1	8	58.39624602	27.7262001	0.0277593	1	2219	2
1	8	37.56140028	12.2339001	0.113618	1	2555	2
1	8	37.56140028	12.2339001	0.113618	1	2555	2
1	8	35.53330714	7.2492499	0.295253	1	2298	2
1	8	88.39712499	24.6236	0.0993631	1	2087	2
1	8	50.70835017	18.0566998	0.0314746	2	2231	2
1	8	170.6074323	35.2644005	0.111376	1	2362	1
1	8	66.75345817	12.9424	0.438197	1	2320	1
1	8	158.0662676	29.9132004	0.139391	1	2199	1
1	8	152.1431193	35.5553017	0.0551085	1	2193	1
1	8	11.87848771	0	0.837391	1	2039	1
0	9	11.72841371	16.1814003	0.202397	2	2592	4
0	9	599.0375689	4.6919699	0.132911	2	2065	4
0	9	30.13010157	29.4974995	0.164826	3	3034	4
0	9	56.55999653	8.0632496	0.248964	2	2640	4
0	9	246.6189009	15.7180996	0.0871666	1	2740	4
0	9	93.46286669	11.8910999	0.439909	1	2735	4
0	9	114.592275	14.9626999	0.217487	1	2514	4
0	9	182.1706078	12.2994003	0.161323	1	2506	4
0	9	179.6820248	14.4919996	0.190221	3	2186	4
0	9	476.7783371	5.47927	0.0678794	2	2175	4
0	9	29.13371124	7.12502	0.125591	3	2792	4
0	9	24.07852986	2.5695	0.835347	1	2403	4
0	9	92.7976569	6.18293	0.630428	1	2580	4
0	9	3.416518401	31.8801994	0.0792397	2	2640	4
0	9	390.1154744	13.4056997	0.0052222	2	3165	4
0	9	118.4620461	20.9598999	0.027606	1	2879	4
0	9	229.519084	1.06752	0.0188635	2	2054	4
0	9	3.622398824	14.4087	0.291437	1	2744	4
0	9	195.0876244	9.8986301	0.316855	3	2422	3
0	9	20.54614241	19.6625004	0.187136	3	2725	3
0	9	521.3117409	4.7636399	0.102434	2	3296	3
0	9	569.4272812	1.39176	0.0154903	2	2050	3
0	9	45.28097414	19.7707996	0.216794	1	2374	3
0	9	13.28723781	36.1475983	0.0129674	2	2838	3
0	9	0.524955284	4.90379	0.0214033	2	2479	3
0	9	65.33382663	6.6712298	0.0458646	1	3022	3
0	9	1365.750598	1.5095299	0.0221373	2	2034	3
0	9	69.12755959	0.477454	0.649422	2	2025	3
0	9	44.86764092	15.1695004	0.182199	1	2881	3
0	9	193.1916064	13.6442003	0.179334	1	2585	3
0	9	338.1651326	22.9440002	0.0038818	2	3102	3
0	9	53.7322098	7.5726199	0.0086413	2	2693	3
0	9	20.02144313	7.36374	0.27111	2	2493	3
0	9	11.12081546	18.9622993	0.541714	1	2712	3
0	9	43.85397081	14.3395004	0.0554948	1	2790	3
0	9	82.05349963	10.2886	0.309541	2	3078	3
0	9	602.5803427	0.754894	0.0679267	2	2030	3
0	9	92.59453942	14.8825998	0.0090461	2	2577	3
0	9	769.1586051	0.754894	0.116217	2	2050	3
0	9	279.3455261	1.06752	0.161112	2	2006	3
0	9	55.54474504	31.7691002	0.0445892	2	2970	2
0	9	138.9684544	17.8483009	0.0247745	2	2418	2
0	9	7.940900843	6.4579501	0.0283496	1	2763	2
0	9	236.1459748	2.1343	0.0286372	3	2249	2
0	9	149.5616142	10.2194004	0.0353557	1	2863	2
0	9	28.40795292	1.01275	0.686382	2	2404	2
0	9	13.13762732	19.5137005	0.0696244	1	2802	2
0	9	22.61362236	31.7749004	0.0171217	2	2689	2
0	9	11.9375915	31.8894005	0.0907619	1	2923	2
0	9	74.30788592	7.12502	0.209269	2	2886	2
0	9	76.59813938	16.7387009	0.0649237	1	2558	2
0	9	14.31282333	2.3859401	0.728939	2	2418	2
0	9	47.33568509	10.2247	0.343785	1	2646	2
0	9	333.1134449	9.4623203	0.010576	1	2260	1
0	9	411.768514	16.0543003	0.0111573	1	2285	1
0	9	425.6175237	1.01275	0.0120895	2	2139	1
0	9	106.5691784	22.6625004	0.0308943	1	2799	1
0	9	31.6647092	14.9069996	0.0601733	1	2712	1
0	9	261.4418203	17.6963005	0.0414394	1	3017	1
0	9	53.4553707	16.2287006	0.120309	1	2984	1
0	9	38.73215703	9.8986301	0.338495	1	2288	1
0	9	112.0718918	10.6988001	0.297387	1	2572	1
0	9	59.51344103	13.9610996	0.0683324	1	2745	1
0	9	172.3967384	9.7198696	0.0715405	1	2473	1
0	9	131.2757278	15.0424004	0.115359	1	2661	1
0	9	22.85195867	14.7242002	0.33096	1	2822	1
0	9	127.2901978	36.3811989	0.112738	3	2990	1
0	9	23.98086093	4.5823102	0.0141291	1	2240	1
0	9	49.77457507	20.7387009	0.410985	1	2683	1
0	9	64.03743868	12.2601004	0.057016	1	2545	1
0	9	19.81156225	17.6054993	0.0182697	1	2708	1
1	9	22.89960198	1.81752	0.424252	4	2596	4
1	9	70.94582681	14.5064001	0.0076454	1	2392	4
1	9	53.23448597	21.2292995	0.0117768	2	2492	4
1	9	14.17935907	25.3118	0.0266334	3	2431	4
1	9	103.3189017	3.0543699	0.417613	1	2341	3
1	9	324.0943295	13.4923	0.103019	1	2589	2
1	9	53.04055647	19.1168995	0.171282	1	2610	2
1	9	27.74153209	26.4132004	0.468237	2	2418	2
1	9	136.7176393	9.6462202	0.220551	1	2263	1
1	9	117.9351687	31.2201996	0.0151024	1	2203	1
1	9	8.064462555	0.754894	0.13923	1	2098	1
1	9	68.19216811	13.5820999	0.0870513	1	2435	1
1	9	26.85889258	8.8487501	0.0417301	1	2403	1
1	9	121.2774151	7.2646298	0.0827523	1	2329	1
0	4	51.33344058	4.7636399	0.0860777	3	2988	4
0	4	201.5661432	26.6443996	0.301123	3	3229	4
0	4	3.001732908	4.7636399	0.493372	1	2450	4
0	4	112.0014637	1.06752	0.0641597	2	2091	4
0	4	94.72736877	2.9018199	0.406186	4	2249	4
0	4	81.77363493	5.3228502	0.0757602	1	2928	4
0	4	30.45654008	4.7636399	0.0540854	2	2343	4
0	4	75.56149578	1.39176	0.24563	1	2293	4
0	4	72.01999081	6.18293	0.318234	1	2529	4
0	4	156.3143846	12.2250996	0.182214	3	2220	4
0	4	8.035971558	15.5995998	0.10203	2	2624	4
0	4	16.58589035	7.0620399	0.0726385	4	2698	4
0	4	37.72414077	24.2607994	0.393768	1	2431	4
0	4	799.7348537	0.954841	0.133393	2	2107	4
0	4	98.68377195	23.6284008	0.545109	1	2599	4
0	4	80.54656466	0.337615	0.28393	1	2255	4
0	4	89.43003512	9.0155096	0.0681077	2	2350	4
0	4	70.61955387	8.4394503	0.0582053	1	2420	4
0	4	120.7136179	11.3480997	0.176137	1	2918	4
0	4	24.37427057	34.027401	0.0431097	1	2773	4
0	4	473.7062599	11.3480997	0.119761	3	3092	4
0	4	95.38321286	15.1968002	0.0686932	3	2571	4
0	4	149.910557	1.06752	0.023994	3	2156	4
0	4	28.82902803	39.2504997	0.10082	2	2963	4
0	4	95.70736097	19.9848995	0.151246	1	2729	4
0	4	15.28892833	12.1061001	0.165321	1	2691	4
0	4	238.2553031	17.0268002	0.0805768	1	2568	4
0	4	21.09773526	1.06752	0.174028	1	2647	4
0	4	15.98565573	14.0213003	0.0456856	1	2655	4
0	4	115.7724766	6.0637698	0.0197013	1	2480	4
0	4	853.9720373	3.9310999	0.0698102	3	3292	4
0	4	17.26624731	25.0344009	0.0762536	1	2650	4
0	4	56.93866701	33.3834991	0.0369115	1	2532	4
0	4	136.7415768	6.3175502	0.112165	2	2172	4
0	4	102.2408051	34.5443001	0.0401608	3	2518	4
0	4	126.434828	21.6116009	0.234377	1	2749	4
0	4	18.11150406	13.1541996	0.0634639	2	3024	4
0	4	75.51710272	14.2184	0.076981	1	2683	4
0	4	11.95498183	13.3621998	0.0571189	2	2422	4
0	4	11.51115483	13.0691996	0.367122	2	2680	4
0	4	285.6152581	0	0.129075	3	2276	4
0	4	134.2820403	28.2371998	0.0881506	1	2418	4
0	4	62.91665319	32.4569016	0.044016	1	2723	4
0	4	158.5672521	25.0746002	0.0542336	1	3023	4
0	4	347.3679405	8.48524	0.0150155	1	2481	4
0	4	9.898387555	11.6533003	0.164985	4	2475	4
0	4	5.495106634	43.5602989	0.235367	1	2425	4
0	4	89.13373724	7.9732299	0.0154305	1	2638	4
0	4	215.1892797	0.337615	0.172332	5	2234	4
0	4	42.98802978	7.45401	0.212543	2	2025	4
0	4	37.27425885	10.6988001	0.0189903	3	2017	4
0	4	500.1530069	0.337615	0.325232	3	2129	4
0	4	630.8568872	1.39176	0.0398426	2	2053	4
0	4	160.0347848	31.3553009	0.0748477	1	2824	4
0	4	218.926071	28.7733002	0.0732949	1	2613	4
0	4	24.07767656	4.05866	0.130623	1	2286	4
0	4	216.9686979	5.7596202	0.384808	3	1980	4
0	4	101.7628805	13.8284998	0.0238229	2	2166	4
0	4	1.958682348	2.7199199	0.0967639	1	2450	4
0	4	152.3264047	17.3206005	0.0287527	2	2151	4
0	4	7.097497653	5.0956202	0.0378129	1	2823	4
0	4	4.272922315	7.8326302	0.0254646	1	3088	4
0	4	72.36508358	33.3223991	0.0226181	1	2570	4
0	4	29.87692032	16.8234005	0.0483389	2	3104	4
0	4	140.4782482	19.0783997	0.136707	1	2777	4
0	4	51.15072471	16.0415001	0.0506232	2	2531	4
0	4	31.59788504	5.7596202	0.65102	2	2416	4
0	4	365.4202455	0.954841	0.309028	4	2275	4
0	4	19.1880095	15.8775997	0.835529	2	2986	4
0	4	133.192862	11.0825996	0.0762498	2	2299	4
0	4	1306.671695	1.06752	0.0602349	2	2035	4
0	4	154.3490675	5.42764	0.258844	1	2468	4
0	4	745.5345126	4.2891502	0.760666	3	3354	4
0	4	139.4583016	10.2886	0.498922	1	2456	4
0	4	67.9101162	9.6972704	0.37117	1	2698	4
0	4	624.7930342	6.85322	0.103004	3	2013	4
0	4	71.15533556	9.7029305	0.155344	1	2601	4
0	4	11.69599289	7.6092901	0.672908	1	2136	4
0	4	109.3723711	19.5335999	0.0474281	1	2427	4
0	4	75.26612301	16.7143993	0.33988	3	2891	4
0	4	91.85079186	19.6945992	0.20411	1	2726	4
0	4	19.39704602	23.8896008	0.0614774	1	2682	4
0	4	95.1632178	31.9629993	0.0251288	1	2864	4
0	4	539.8122505	10.6784	0.0154026	1	2431	4
0	4	44.91596321	32.0144997	0.0305495	2	2488	4
0	4	30.46650463	3.43891	0.274805	2	2501	4
0	4	74.26607785	17.0475998	0.0141446	1	2241	4
0	4	45.36201787	6.85322	0.0601714	4	2540	4
0	4	80.03552597	6.1373801	0.0289273	1	2746	4
0	4	39.89368056	1.81752	0.057047	4	2351	4
0	4	19.60064468	20.5746002	0.0542858	1	2560	4
0	4	19.30894935	25.9372005	0.0051534	1	2341	4
0	4	80.15684052	21.5464001	0.335241	1	2529	4
0	4	24.81711364	23.1518993	0.0496655	3	2437	4
0	4	162.1443178	12.9793997	0.100348	1	2748	4
0	4	22.67145593	12.6254997	0.0311114	2	2979	4
0	4	438.1612192	0.337615	0.165664	2	2047	4
0	4	82.18019499	4.3933802	0.279288	4	2062	4
0	4	314.5295077	8.1044397	0.0979546	1	2966	4
0	4	167.5569984	1.81752	0.0611227	2	2138	4
0	4	598.1530834	15.2918997	0.197585	3	2077	4
0	4	6.501585629	29.6499996	0.247455	2	2469	4
0	4	217.4803192	26.6191006	0.0473576	1	2560	4
0	4	7.078062629	14.6639004	0.0951997	1	2603	4
0	4	88.73820572	22.2180996	0.0689915	1	2518	4
0	4	159.7793225	9.4739304	0.239472	2	2158	4
0	4	59.13198985	8.5824804	0.112831	1	2489	4
0	4	75.30101652	8.4394503	0.0135566	1	2249	4
0	4	31.87618576	25.8708992	0.120379	2	3165	4
0	4	283.0740624	37.6945	0.0131758	3	3069	3
0	4	18.44509836	12.7139997	0.358094	2	2861	3
0	4	24.23957308	15.1968002	0.285589	1	2689	3
0	4	519.1339476	3.1996	0.0820305	3	2151	3
0	4	8.854652447	18.0925007	0.06386	1	3117	3
0	4	6.975481763	38.9556999	0.441482	2	2416	3
0	4	8.374533565	5.1396899	0.492975	2	2720	3
0	4	82.74948472	2.2636399	0.11091	3	2257	3
0	4	15.82974226	30.9747009	0.314094	3	2832	3
0	4	1.158784335	14.2330999	0.180248	1	2443	3
0	4	377.9329938	4.8225398	0.159493	3	2045	3
0	4	244.1107356	9.9372702	0.530778	1	2663	3
0	4	65.36227014	5.3228502	0.202579	1	2522	3
0	4	28.40025093	2.3859401	0.139265	1	2294	3
0	4	99.63051206	9.7648897	0.0061024	2	2422	3
0	4	30.9203909	26.0641003	0.129563	2	2908	3
0	4	12.81436742	8.7356901	0.0221396	1	2530	3
0	4	1.482502523	13.1421003	0.0563945	2	2566	3
0	4	72.71227741	9.5201998	0.650917	2	2500	3
0	4	50.9035863	6.8938899	0.42194	1	2982	3
0	4	31.68203021	17.1569004	0.299543	2	2694	3
0	4	39.30960928	39.3263016	0.0039525	3	3117	3
0	4	132.1529916	4.5823102	0.277089	1	2380	3
0	4	342.3644062	7.7827802	0.401237	3	2165	3
0	4	46.24699823	29.9909992	0.0052064	3	2892	3
0	4	257.8365184	6.7213702	0.171889	3	2379	3
0	4	97.29699089	15.4666996	0.198271	2	2477	3
0	4	5.775622164	19.0475006	0.0217739	2	2773	3
0	4	946.8514704	1.06752	0.264147	2	3233	3
0	4	38.028141	3.64697	0.750693	1	2689	3
0	4	99.9555845	18.5765991	0.0708717	3	2641	3
0	4	21.96517804	6.0637698	0.171236	2	2513	3
0	4	50.74052228	3.47174	0.625421	2	2767	3
0	4	89.35354056	14.9765997	0.0212894	1	2800	3
0	4	78.22238612	9.4623203	0.251246	1	2677	3
0	4	29.3194317	13.0080004	0.0719093	1	2885	3
0	4	104.9062338	26.2339001	0.121914	3	3072	3
0	4	174.5879542	2.5695	0.0091379	2	2114	3
0	4	9.7634792	28.3745995	0.0171714	1	2880	3
0	4	0.653745676	21.8890991	0.0147021	1	2833	3
0	4	211.218455	24.7984009	0.073163	3	2411	3
0	4	50.39918679	7.45401	0.0331902	2	2568	3
0	4	2.666315533	19.5610008	0.611719	2	2582	3
0	4	72.48409149	5.39642	0.363171	1	2633	3
0	4	48.64128146	28.2012005	0.105014	3	2690	3
0	4	13.95545798	4.7872901	0.0064105	2	2786	3
0	4	5.915594606	21.8890991	0.029928	1	2618	3
0	4	64.16796862	20.2220993	0.107849	2	2558	3
0	4	59.86449877	6.7213702	0.510737	3	2035	3
0	4	21.50676164	24.4505005	0.0734708	1	2846	3
0	4	322.7097061	19.3708	0.0885334	3	2339	3
0	4	23.68800881	23.0394001	0.0606196	2	2320	3
0	4	56.41438534	33.7612	0.13715	3	2448	3
0	4	239.0970424	41.3237	0.0137691	3	3116	3
0	4	144.6697699	26.0771999	0.0621317	3	2523	3
0	4	46.7671535	10.8249998	0.161341	2	2784	3
0	4	48.77997307	22.7212009	0.0079265	2	2465	3
0	4	58.61074465	7.8326302	0.010179	2	2534	3
0	4	28.72660084	22.4768009	0.047141	2	2546	3
0	4	155.850146	16.5923996	0.0098335	2	2790	3
0	4	283.0544688	35.1674995	0.0075806	3	3191	3
0	4	26.9238014	17.6623001	0.0079469	1	2436	3
0	4	75.28161964	14.04	0.0410416	1	2584	3
0	4	333.5250939	1.72101	0.012222	2	2097	3
0	4	195.1383262	7.0857301	0.0158457	3	2157	3
0	4	875.4103696	1.06752	0.0268903	2	2029	3
0	4	32.93216387	9.8764696	0.412492	1	2583	2
0	4	31.43013588	35.2653008	0.0622044	1	2700	2
0	4	35.37645377	16.3073006	0.339501	1	2729	2
0	4	19.54798641	16.3104	0.295157	2	2555	2
0	4	102.4880862	5.6011801	0.556061	1	2745	2
0	4	10.28008895	11.3195	0.808839	2	2463	2
0	4	15.3274032	16.3603992	0.220702	1	2967	2
0	4	139.7073767	15.1796999	0.0762497	1	2532	2
0	4	59.62525332	1.90915	0.298336	2	2406	2
0	4	51.68617197	12.4077997	0.411403	3	2987	2
0	4	72.20100535	18.5205994	0.278562	1	2893	2
0	4	49.69010451	12.7768002	0.0243916	1	2765	2
0	4	82.07090959	10.1604004	0.215872	1	2509	2
0	4	10.68833428	7.86096	0.559966	1	2430	2
0	4	99.53600483	9.9372702	0.118939	1	2761	2
0	4	4.374395468	18.0566998	0.0055238	2	2469	2
0	4	37.59537739	13.7213001	0.1664	1	2719	2
0	4	193.9841633	13.4569998	0.315008	2	3030	2
0	4	70.98040311	43.1543999	0.0107264	2	2721	2
0	4	11.92284748	26.2598	0.112463	2	2649	2
0	4	70.20988529	8.0010405	0.0723532	1	2507	2
0	4	105.4731615	6.85322	0.111957	1	2427	2
0	4	30.7914601	18.2728996	0.0689683	1	2690	2
0	4	103.6655895	7.0620399	0.418178	4	2385	2
0	4	10.469501	9.1369495	0.6053	3	2686	2
0	4	5.693109755	19.2112999	0.0573088	2	2992	2
0	4	189.9591873	7.8538899	0.0530083	1	2777	2
0	4	129.0173998	12.1061001	0.343513	1	2953	2
0	4	56.74038388	9.2981997	0.0240553	2	2674	2
0	4	73.3211033	11.2763996	0.127902	2	3093	2
0	4	145.3868791	13.9045	0.0155939	1	2499	2
0	4	37.72759527	20.1863995	0.0631568	2	2489	2
0	4	529.5864316	6.80409	0.135634	3	2340	2
0	4	33.7675929	5.0511498	0.443311	1	2794	2
0	4	160.7493843	12.4077997	0.229284	1	2703	2
0	4	98.45033852	11.5976	0.313165	1	2637	2
0	4	206.1962331	8.0010405	0.205396	4	2395	2
0	4	1340.57948	12.3646002	0.0221465	3	3360	2
0	4	77.17412969	7.3713102	0.288133	1	2709	2
0	4	1.869238492	26.3761997	0.198077	2	2424	2
0	4	138.5099752	7.5061402	0.0881428	1	2452	2
0	4	64.93383713	13.5937996	0.140713	1	2562	2
0	4	46.88102595	5.7888298	0.302152	4	2627	2
0	4	43.39595971	12.7768002	0.0161939	1	2540	2
0	4	11.81177422	15.0458002	0.0567941	2	2423	2
0	4	15.99998314	7.5946398	0.0705923	4	2412	2
0	4	170.3866369	18.7852001	0.0107602	1	2572	2
0	4	49.07984098	10.4777002	0.0166765	1	2279	2
0	4	117.7001054	14.3504	0.353517	1	2297	2
0	4	56.72776237	5.8755698	0.256135	1	2886	2
0	4	1154.907377	11.7683001	0.0239642	3	3350	2
0	4	40.09042233	7.39396	0.243057	1	2292	2
0	4	267.4812053	5.7204299	0.263044	1	2435	2
0	4	115.3158594	17.5769997	0.101421	1	2798	2
0	4	517.9508025	34.4824982	0.0812076	2	3273	2
0	4	120.3626137	5.7498498	0.032603	1	2894	2
0	4	90.42117679	14.1555004	0.0791145	1	3039	2
0	4	146.0251167	9.1429701	0.0128741	1	2990	2
0	4	134.7936839	16.4939003	0.0335405	1	2479	2
0	4	88.95180542	5.2266998	0.0314555	2	2502	2
0	4	5.495245162	15.2884998	0.0834277	1	2539	2
0	4	277.3929418	10.2886	0.119584	3	3053	2
0	4	88.31781067	8.2468901	0.127349	1	2476	2
0	4	221.3113	1.39176	0.165241	3	2296	2
0	4	179.0542966	11.6901999	0.179123	3	3081	2
0	4	26.00051034	7.43155	0.215959	2	2983	2
0	4	15.26994814	18.6322994	0.0665462	2	2623	2
0	4	35.59400143	5.7105899	0.0322089	2	2453	2
0	4	93.06793855	15.6094999	0.0216529	1	2821	2
0	4	10.56544013	7.8041801	0.329513	4	2859	2
0	4	100.424824	24.0688992	0.0845915	1	2853	1
0	4	6.530977669	7.12502	0.363769	1	2801	1
0	4	85.06820738	4.2891502	0.598031	1	2359	1
0	4	24.6310828	7.4165401	0.0371387	1	2374	1
0	4	13.43658537	9.6972704	0.0702235	2	2396	1
0	4	26.18581671	10.5553999	0.10534	1	2822	1
0	4	34.28059252	12.3689003	0.154292	2	3030	1
0	4	74.27329648	5.0623102	0.0219147	2	1999	1
0	4	17.45269907	17.2828007	0.0077956	1	2113	1
0	4	5.197416339	5.0062799	0.0923274	1	2927	1
0	4	9.279853989	5.39642	0.0319264	1	2930	1
0	4	54.40245937	12.0170002	0.108029	1	2886	1
0	4	129.1850716	26.7203007	0.0065263	1	2889	1
0	4	98.30485912	18.5233002	0.419243	1	2464	1
0	4	5.604913109	9.8319998	0.0133946	2	2707	1
0	4	83.18899028	12.0527	0.0309291	1	2746	1
0	4	157.2674516	18.4911995	0.0128618	1	2438	1
0	4	4.758508257	18.6084995	0.0104337	1	2736	1
0	4	47.13403183	9.6291399	0.274789	1	2660	1
0	4	69.51161961	16.8353996	0.0912012	1	2256	1
0	4	96.19070556	8.1112804	0.0271809	1	2389	1
0	4	144.3232566	14.0437002	0.183842	1	2822	1
0	4	124.5686087	7.0857301	0.0592295	1	2622	1
0	4	12.23459917	8.6146402	0.0236446	2	2990	1
0	4	142.4770579	8.5437298	0.174595	1	2536	1
0	4	15.04763568	11.4854002	0.0783504	2	2385	1
0	4	18.48536842	8.1181202	0.90195	2	2661	1
0	4	147.11301	25.7959995	0.0294509	1	2812	1
0	4	601.751508	1.81752	0.0746234	3	2135	1
0	4	28.18748014	11.7270002	0.0427999	2	2550	1
0	4	15.9102994	11.1266003	0.074687	2	2840	1
0	4	82.05380509	9.2566795	0.0925052	1	2860	1
0	4	14.28532926	14.4811001	0.171405	3	2676	1
0	4	97.06776898	1.90915	0.685297	3	2453	1
0	4	28.609047	11.3957005	0.0700347	1	2603	1
0	4	57.73602674	9.3747797	0.0655936	1	2196	1
0	4	27.5201729	20.1291008	0.0088303	1	2545	1
0	4	12.67322782	11.9047003	0.227246	1	2327	1
0	4	132.9490277	16.8595009	0.0829192	1	2553	1
0	4	66.02462384	14.1555004	0.0309261	1	2469	1
0	4	68.47024322	7.0620399	0.168676	2	2218	1
0	4	203.3596111	8.3801899	0.134126	1	2512	1
0	4	215.2794182	15.0699997	0.0121971	1	2668	1
0	4	26.98203847	17.3206005	0.198828	2	2060	1
0	4	900.5260458	5.0623102	0.142517	3	3258	1
0	4	120.8657673	4.6919699	0.0246395	1	2584	1
0	4	10.30998557	11.1800003	0.0393896	2	2621	1
0	4	122.2277135	9.1429701	0.120901	1	2612	1
0	4	73.07869578	13.3621998	0.13727	1	2529	1
0	4	117.526158	28.2070007	0.0301181	3	2937	1
0	4	87.26793915	8.1658096	0.0081429	1	2453	1
0	4	109.8060697	16.8595009	0.243483	1	2594	1
0	4	116.1780866	10.8249998	0.066367	1	2685	1
0	4	58.06738715	10.4568996	0.0201617	1	2506	1
0	4	73.48094753	10.6835003	0.239984	1	2802	1
0	4	97.62182394	15.9098997	0.0542146	1	2331	1
0	4	126.2869681	11.8502998	0.320416	1	2805	1
0	4	29.03509134	10.8900995	0.593906	1	2598	1
0	4	60.40032023	12.7726002	0.0076054	1	2327	1
0	4	81.87085507	19.7217007	0.0205589	1	3046	1
0	4	21.00223766	23.0214996	0.425279	1	2636	1
0	4	148.5765786	11.3195	0.0080351	1	2748	1
0	4	17.69990957	1.6876	0.700861	1	2549	1
0	4	9.54323082	12.4893999	0.0487125	2	2561	1
0	4	90.74457896	14.5243998	0.0147623	1	2510	1
0	4	24.30342744	8.3271399	0.0904199	2	2337	1
0	4	1.4755777	26.9736996	0.0486548	1	2692	1
0	4	5.886086397	3.9454801	0.0076944	4	2481	1
0	4	14.6048382	13.9497995	0.0320623	2	2123	1
0	4	218.6295934	6.3969202	0.100829	1	2525	1
0	4	219.6767873	15.7964001	0.0884431	1	2606	1
0	4	122.4656955	11.2041998	0.258157	1	2510	1
0	4	50.10470006	35.1222	0.344742	1	2508	1
0	4	405.3950426	1.4321001	0.542196	3	2328	1
0	4	88.65179187	8.9848804	0.0382172	1	2655	1
0	4	8.260326432	11.6901999	0.0380582	1	2485	1
0	4	139.4968516	36.0354004	0.350715	1	2747	1
0	4	8.596704074	9.0155096	0.308129	1	2598	1
0	4	106.2846497	9.9262505	0.015265	3	2654	1
0	4	4.392647973	8.3867998	0.0731573	1	2093	1
0	4	19.97409197	15.1968002	0.0482296	1	2325	1
0	4	118.4604879	15.3325005	0.0395049	1	2364	1
0	4	3.37005697	12.0928001	0.192998	4	2468	1
0	4	258.3091547	24.1410999	0.0078433	1	2334	1
0	4	163.3220229	10.3731003	0.0322388	1	2582	1
0	4	24.80795685	5.4380102	0.0577493	2	2209	1
0	4	946.2449918	6.6206899	0.466621	3	3275	1
0	4	86.58640389	18.9260006	0.314006	1	2900	1
0	4	138.5129613	4.6919699	0.0604244	2	2462	1
0	4	42.78470468	7.7469702	0.082457	1	2491	1
0	4	61.69091011	11.9947004	0.562349	1	2197	1
0	4	137.9611454	5.96102	0.0416385	2	3031	1
0	4	54.89102701	6.7213702	0.0191578	1	2870	1
0	4	71.10709181	11.9947004	0.0346951	1	2858	1
0	4	152.8164644	11.1021996	0.0603864	1	2430	1
0	4	32.08498184	1.06752	0.524572	2	1995	1
0	4	42.54689385	22.0270004	0.37452	1	2450	1
0	4	59.43162592	6.1373801	0.0109495	1	2637	1
0	4	2.058758861	6.0637698	0.714841	1	2364	1
0	4	135.4575406	4.7872901	0.0501247	1	2270	1
0	4	218.7167205	7.5946398	0.0484951	1	2414	1
0	4	222.9626951	14.8895998	0.0044673	1	2553	1
0	4	20.98061887	29.2073002	0.0038423	3	2927	1
0	4	38.51164215	14.8264999	0.237517	1	2841	1
0	4	1.005146086	7.3333902	0.041051	1	2550	1
0	4	6.460194382	31.5305004	0.223041	2	2880	1
0	4	71.34629691	18.0676994	0.198249	1	2425	1
0	4	8.915998993	15.4834003	0.201104	3	3041	1
0	4	97.61519476	12.4551001	0.631566	1	2746	1
0	4	173.7862206	22.1112995	0.323459	1	2808	1
0	4	158.5767016	20.0018005	0.0154941	1	2924	1
0	4	80.03179261	23.5077	0.149281	1	2254	1
0	4	48.86093123	15.8191996	0.11497	1	2447	1
0	4	244.6029179	25.9901009	0.0091309	1	2821	1
0	4	56.16353986	5.8755698	0.0709406	1	2612	1
0	4	30.1386336	17.8567009	0.470983	1	2614	1
0	4	23.63895241	29.9080009	0.102314	2	2867	1
0	4	6.517817391	24.9696007	0.0097214	2	2782	1
0	4	172.1065261	32.5003014	0.0248044	1	2743	1
0	4	145.0541649	23.2185993	0.0529713	1	2638	1
0	4	17.66990546	12.4077997	0.0129319	2	2465	1
1	4	94.56692733	11.2763996	0.136131	1	2696	4
1	4	106.0044681	8.7924099	0.0960642	1	2620	4
1	4	30.43030852	40.8862	0.0530916	1	2685	4
1	4	137.7606372	29.4241009	0.193958	1	2711	4
1	4	34.56576285	12.3037996	0.0336446	1	2375	4
1	4	90.63605111	17.0030994	0.0856619	1	2406	4
1	4	47.28463122	11.7270002	0.0447078	1	2304	4
1	4	11.55471051	7.8326302	0.0616354	1	2313	4
1	4	4.179895191	34.4431	0.0863369	1	2474	4
1	4	4.179895191	34.4431	0.0863369	1	2474	4
1	4	78.97843671	5.4380102	0.0274746	1	2364	4
1	4	10.07921641	6.3175502	0.192514	1	2433	4
1	4	40.1682873	28.8994007	0.0086402	1	2736	4
1	4	71.10603786	31.9871006	0.0108476	1	2714	4
1	4	34.06827561	28.5151997	0.0383479	1	2668	4
1	4	81.69301801	11.1412001	0.0512985	1	2585	4
1	4	14.25527535	29.2194996	0.0934963	1	2553	4
1	4	191.4962811	18.5685997	0.305977	1	2467	3
1	4	18.8256972	24.8285007	0.254989	2	2481	3
1	4	24.12280076	16.3353996	0.237542	2	2566	3
1	4	22.37055755	28.3859997	0.0679219	1	2741	3
1	4	16.86536174	32.7428017	0.133361	2	2611	3
1	4	21.29312047	17.2828007	0.0840167	1	2421	3
1	4	186.3287582	33.0033989	0.0080949	3	2355	3
1	4	21.78873974	29.1951008	0.209028	3	2439	3
1	4	219.4611711	28.2716999	0.0155766	3	2267	3
1	4	0.251456683	23.3064995	0.23923	1	2592	3
1	4	59.53622779	28.5870991	0.202024	2	2469	3
1	4	36.42140636	31.4881001	0.041385	1	2720	3
1	4	102.02135	28.4074001	0.303546	2	2487	3
1	4	19.38389541	20.8097	0.0142803	1	2567	3
1	4	67.19139718	21.3929996	0.024473	1	2503	3
1	4	69.42082201	21.3929996	0.0529214	1	2503	3
1	4	8.214739516	28.9944	0.0130385	3	2671	3
1	4	8.214739516	28.9944	0.0130385	3	2671	3
1	4	81.63699637	18.7141991	0.0116147	3	2491	3
1	4	12.58868354	21.0727005	0.0433335	1	2302	3
1	4	13.11300808	21.0727005	0.0433335	1	2302	3
1	4	10.08015653	24.9202995	0.0508904	2	2517	3
1	4	14.64047906	19.1399002	0.213025	3	2427	3
1	4	39.46859504	12.8267002	0.125172	1	2465	3
1	4	42.25024596	18.9442005	0.0225337	1	2493	3
1	4	0.74168681	19.2418995	0.0790691	3	2462	3
1	4	108.0070451	18.6084995	0.0432358	1	2511	3
1	4	59.93463849	0.754894	0.411189	4	2167	3
1	4	17.44086265	7.36374	0.24669	2	2368	3
1	4	43.67985173	31.7749004	0.0062068	2	2495	3
1	4	7.574472915	25.1424007	0.178015	1	2439	3
1	4	41.51365714	12.7726002	0.240375	2	2737	2
1	4	74.78444117	13.3344002	0.11331	1	2597	2
1	4	34.60882555	11.8048	0.0836417	1	2415	2
1	4	7.111806751	3.7692399	0.105953	1	2477	2
1	4	219.3149297	11.2763996	0.0594388	1	2584	2
1	4	7.072030717	13.0366001	0.03922	1	2334	2
1	4	28.59363712	8.3004799	0.100295	2	2320	2
1	4	15.91359949	3.0169599	0.346581	1	2415	2
1	4	20.78226647	10.0522003	0.305749	2	2501	2
1	4	17.02625082	13.4569998	0.263019	1	2425	2
1	4	36.8871608	9.7198696	0.368601	1	2442	2
1	4	12.21630196	1.2171201	0.593942	4	2184	2
1	4	13.95435897	12.6466999	0.752531	2	2449	2
1	4	36.67200045	11.0089998	0.752531	2	2446	2
1	4	119.6768808	8.3999901	0.411376	2	2359	2
1	4	6.934260709	16.6046009	0.060657	2	2478	2
1	4	20.70196991	3.7692399	0.501833	2	2191	2
1	4	10.13391086	13.1541996	0.152081	2	2274	2
1	4	93.47109625	26.1033993	0.0133157	1	2298	1
1	4	32.37538948	16.5186005	0.463758	1	2423	1
1	4	75.12008911	17.3901997	0.111658	1	2529	1
1	4	149.2289015	19.8367996	0.0030521	1	2490	1
1	4	82.76002249	18.6613998	0.111658	1	2528	1
1	4	50.53456389	7.6603198	0.23176	1	2304	1
1	4	101.4388298	7.0620399	0.705199	2	2200	1
