# Supplementary material for: Bed site selection by a subordinate predator: an example with the cougar (Puma concolor) in the Greater Yellowstone Ecosystem
Source: PeerJ. 2017 Nov 14;5:e4010. doi: 10.7717/peerj.4010 (PMC5691788; doi:10.7717/peerj.4010)
Supplement: Data S1 [file peerj-05-4010-s003.zip › bedsite_summer_landscape.txt]

use	puma	dist_edge	veg	slope	vrm	DEM	apect
0	1	41.99700573	1	1.39176	0.751183	2845	1
0	1	179.7767926	1	2.63503	0.143646	2807	1
0	1	75.80690387	2	7.5061402	0.0111627	3026	1
0	1	71.02288023	1	19.7805996	0.0146474	2809	1
0	1	60.23616696	1	13.7213001	0.0107999	2489	1
0	1	147.3145555	1	8.5631304	0.600226	2603	1
0	1	314.3893905	1	6.8938899	0.0047917	2475	1
0	1	146.1634727	1	17.9902992	0.0211121	2602	1
0	1	92.63904751	1	19.1168995	0.0482281	2921	1
0	1	16.93820614	2	11.0433998	0.147653	2944	1
0	1	19.00430051	2	19.8586998	0.171753	2243	1
0	1	38.29427692	2	35.7957993	0.401394	2240	1
0	1	176.2310501	1	8.1112804	0.0093391	2430	1
0	1	86.30007419	1	3.1096301	0.0118553	2839	1
0	1	103.9735701	1	20.3476009	0.0131448	2555	1
0	1	195.4467055	1	17.7556	0.0579148	2789	1
0	1	139.9369645	1	12.3646002	0.655152	2474	1
0	1	95.12336935	1	7.9732299	0.035248	2791	2
0	1	5.71492992	2	16.9195004	0.484858	2638	2
0	1	11.63518119	2	10.4828997	0.0817508	2420	2
0	1	183.6568737	1	5.3228502	0.0081891	2605	2
0	1	11.03297528	2	18.9934006	0.0217584	3109	2
0	1	33.7793387	2	11.3480997	0.0753828	2782	2
0	1	174.1959266	1	7.9523101	0.023749	2871	2
0	1	106.3148819	1	5.5202098	0.101801	2620	2
0	1	25.37236202	2	31.2262001	0.100439	2884	2
0	1	53.80768343	2	24.6504002	0.00492	2227	2
0	1	217.999126	2	1.01275	0.675855	2672	2
0	1	1.733488902	1	12.1943998	0.44499	2820	2
0	1	114.1762883	1	7.3713102	0.0207474	2632	2
0	1	399.2386548	3	39.9249001	0.0319896	3176	2
0	1	194.5780279	2	4.3154502	0.0586572	2799	2
0	1	54.82442235	1	5.3228502	0.0937788	2558	2
0	1	63.69967826	1	11.3195	0.19104	2731	2
0	1	316.7746176	1	12.0527	0.0463995	2139	2
0	1	50.79504317	2	22.4253998	0.045345	2769	2
0	1	203.5762795	1	22.2598	0.0152192	2790	2
0	1	10.42907982	2	4.4318199	0.211034	2482	2
0	1	180.7100035	1	13.6402998	0.196928	2712	2
0	1	1.3257754	3	17.3439007	0.0468835	2977	2
0	1	58.53157431	2	1.6876	0.124657	2101	2
0	1	34.48554141	1	10.0249996	0.271251	2826	2
0	1	300.5533717	2	2.16079	0.0445431	2416	3
0	1	78.98083272	1	5.8755698	0.349715	2111	3
0	1	53.76550283	1	13.0366001	0.0080242	2558	3
0	1	22.39378804	2	0.954841	0.148841	2398	3
0	1	149.4842429	2	14.3101997	0.0784981	2644	3
0	1	6.574500283	1	18.9234009	0.0743647	2656	3
0	1	4.52319213	4	3.81407	0.146549	2550	3
0	1	6.617520896	1	10.0740004	0.0562853	2815	3
0	1	2.182170028	1	0.954841	0.0132834	2111	3
0	1	14.62427795	1	16.0287991	0.0200591	2138	3
0	1	10.8805452	4	6.1738501	0.0899516	2330	3
0	1	120.4328492	1	11.0089998	0.149208	2784	3
0	1	334.233739	3	37.5447006	0.0066991	3151	3
0	1	178.4771737	1	6.2550998	0.0019334	2828	3
0	1	244.1875585	2	0.954841	0.0418961	2742	3
0	1	52.83117689	2	25.2394009	0.0518784	2842	3
0	1	35.98231785	2	8.9971399	0.0395937	2588	3
0	1	1.372068427	2	4.7636399	0.0177908	2713	3
0	1	21.15812601	4	5.1287098	0.258314	2467	3
0	1	61.72687425	1	8.1590099	0.0976238	2757	3
0	1	86.75844567	2	2.1343	0.022719	2189	3
0	1	8.985387674	2	13.9949999	0.170322	2492	3
0	1	2.599987609	1	22.4337006	0.340919	2517	4
0	1	496.9904841	3	3.6313901	0.36468	3060	4
0	1	35.56372998	2	3.6313901	0.338609	2634	4
0	1	306.3606976	4	0.477454	0.3373	2273	4
0	1	70.99303969	2	24.0074997	0.391988	2800	4
0	1	73.34582555	1	9.6462202	0.0132613	2791	4
0	1	80.50319948	1	10.3993998	0.542433	2104	4
0	1	72.29594437	1	8.5824804	0.0191448	2492	4
0	1	11.29217615	1	22.9020996	0.034688	2454	4
0	1	41.24198741	4	1.4321001	0.27702	2512	4
0	1	52.04863014	1	5.5202098	0.0695071	2413	4
0	1	75.22706606	2	4.1687398	0.459399	2502	4
0	1	2.838554901	1	8.0494699	0.190485	2624	4
0	1	7.598529271	1	5.0062799	0.128093	2272	4
0	1	131.3806567	1	3.1096301	0.211016	2791	4
0	1	10.44793592	1	17.7894001	0.18375	2868	4
1	1	72.73539446	1	18.6084995	0.0087112	2786	1
1	1	563.738676	1	10.1119003	0.118721	2837	2
1	1	10.8672515	1	8.1658096	0.104476	2855	2
1	1	281.5728361	2	41.9658012	0.0263225	3175	2
1	1	317.3403942	3	12.4164	0.0744599	3124	2
1	1	23.58304973	2	46.5374985	0.0227056	2860	3
1	1	3.47484271	1	4.8225398	0.214535	2500	3
1	1	19.12547513	3	44.4287987	0.0196595	2910	3
1	1	94.15730609	1	15.4834003	0.236196	2892	3
1	1	55.95693951	1	21.0142002	0.0033174	2349	4
1	1	203.0494476	3	25.3855	0.0722788	3097	4
1	1	4.057735635	1	36.7762985	0.0457282	2781	4
1	1	1.064054759	1	33.2429008	0.0938955	2757	4
1	1	57.6068044	1	38.1990013	0.0524489	2502	4
1	1	4.464357855	1	38.4714012	0.0817025	2727	4
1	1	27.85252803	2	26.2630997	0.107802	2749	4
1	1	88.02383989	1	24.0242996	0.140053	2409	4
0	2	167.9608187	3	23.6818008	0.0070108	3089	1
0	2	11.72278994	1	17.9319992	0.0358959	2966	1
0	2	42.103026	1	13.6170998	0.288548	2323	1
0	2	76.90562421	1	16.5646992	0.103423	2574	1
0	2	407.3071188	1	41.0241013	0.0315508	3076	1
0	2	178.672393	1	23.1812992	0.0353162	2682	1
0	2	31.1304732	1	9.7480297	0.266624	2343	1
0	2	67.12957766	1	1.06752	0.714359	2624	1
0	2	22.24913427	1	4.11408	0.0128284	2137	1
0	2	11.71764967	2	4.4318199	0.0143137	2885	1
0	2	10.70624832	4	0.954841	0.102698	2665	1
0	2	74.00329673	1	22.7917995	0.0597746	2723	1
0	2	104.1026096	3	23.5384998	0.0101452	2996	1
0	2	82.10422119	1	8.5889301	0.0750471	2459	1
0	2	236.0730119	1	4.6799102	0.0347752	2815	1
0	2	172.9410466	1	10.1765003	0.0204441	2775	1
0	2	5.27193154	2	4.5823102	0.322192	2480	1
0	2	71.4613481	1	7.6530499	0.0206003	2593	1
0	2	105.6438923	1	11.2763996	0.0445508	2376	1
0	2	57.74112945	2	2.88218	0.0705017	2948	1
0	2	77.9646696	1	11.8910999	0.0123577	2811	1
0	2	52.01594419	1	2.88218	0.306098	2112	1
0	2	182.564613	1	27.7469006	0.0114864	2477	1
0	2	224.3893431	3	3.0169599	0.242656	2282	1
0	2	13.94344094	2	9.9702597	0.0942399	2800	1
0	2	264.3653999	1	8.5824804	0.142033	2196	1
0	2	52.73659017	2	17.1804008	0.0146367	2630	1
0	2	266.4260353	1	18.7798996	0.0982835	2370	1
0	2	15.52797054	2	4.3804898	0.0331234	2961	1
0	2	33.15442116	1	13.9045	0.248063	2737	1
0	2	262.3861593	1	10.1765003	0.0214515	2101	1
0	2	198.351574	1	13.0080004	0.0988834	2790	1
0	2	17.0439986	2	5.3228502	0.0259177	2966	1
0	2	42.02840114	2	3.43891	0.117219	2858	1
0	2	541.3930931	2	1.35022	0.0101146	2141	1
0	2	72.53195317	1	12.5108004	0.0477789	2848	1
0	2	45.37586247	1	6.0914798	0.0916846	2479	1
0	2	98.89819433	2	2.5695	0.0589355	2869	1
0	2	324.9071175	1	5.57096	0.406246	2129	1
0	2	2.20128028	4	5.0511498	0.46649	2313	1
0	2	379.3513057	1	20.8484993	0.0497469	2718	1
0	2	194.1424738	1	9.5201998	0.0878564	2706	1
0	2	104.3929447	1	23.8444996	0.0308025	2753	1
0	2	11.51325356	2	5.3228502	0.014497	2813	1
0	2	194.6960382	1	21.6483994	0.0081956	2544	1
0	2	72.53223689	2	34.9328003	0.0065019	2705	1
0	2	71.05573204	1	10.8600998	0.0116021	2298	1
0	2	239.2381271	4	1.06752	0.194908	2158	1
0	2	10.19708055	2	1.5095299	0.829502	2505	1
0	2	85.40887292	1	20.3476009	0.0228809	2742	1
0	2	189.6272867	1	15.7704	0.144495	2529	1
0	2	32.38985002	1	0.754894	0.52985	2074	1
0	2	114.8718681	1	7.9732299	0.229451	2250	1
0	2	118.4705708	2	7.23384	0.0462646	2155	1
0	2	66.77561023	1	15.5731001	0.0246001	2306	1
0	2	84.56666531	2	15.3593998	0.0242429	3104	2
0	2	44.67717106	1	7.39396	0.0447588	2533	2
0	2	196.8118677	1	16.1686993	0.0629535	2604	2
0	2	18.84381576	2	8.3271399	0.214579	2658	2
0	2	15.92636813	3	35.585701	0.0855039	2927	2
0	2	125.9830386	2	9.8709297	0.01866	2951	2
0	2	74.03114351	1	21.8057003	0.052115	2348	2
0	2	0.212021168	1	29.4120998	0.148189	2821	2
0	2	114.9883821	1	13.1662998	0.0391655	2543	2
0	2	358.8731527	3	12.6803999	0.108133	3146	2
0	2	34.93190524	1	6.7213702	0.362873	2356	2
0	2	8.242501102	1	6.1738501	0.0410903	2525	2
0	2	8.956663703	2	10.6478004	0.0707781	3011	2
0	2	133.5916716	2	4.8575301	0.0707082	2679	2
0	2	36.12600671	1	12.2250996	0.35164	2509	2
0	2	729.3999641	3	14.8650999	0.0710171	3171	2
0	2	194.4950787	1	13.4923	0.194965	2709	2
0	2	62.32273511	2	8.7924099	0.308423	2504	2
0	2	77.24685056	2	8.2804298	0.0956917	2606	2
0	2	13.00801143	2	1.01275	0.842796	2370	2
0	2	4.620574446	2	21.3356991	0.0100793	2708	2
0	2	12.19493107	1	6.1738501	0.0769843	2415	2
0	2	12.61613808	2	7.21067	0.0495915	2403	2
0	2	49.26979067	3	21.2625999	0.0301301	3026	2
0	2	18.90970504	4	1.4321001	0.156853	2771	2
0	2	64.5635476	1	2.16079	0.0253427	2578	2
0	2	140.1735395	1	3.9310999	0.148148	2785	2
0	2	19.46418985	1	7.8962202	0.238797	2328	2
0	2	43.0047915	3	29.4120998	0.0926837	3034	2
0	2	80.62950586	1	5.6011801	0.0751434	2610	2
0	2	237.2179582	1	6.4231501	0.0400139	2460	2
0	2	64.24141225	1	18.7432003	0.242234	2684	2
0	2	37.53831243	1	11.3338003	0.387636	2908	2
0	2	11.60085967	1	13.0121002	0.0440437	2439	2
0	2	8.850584348	2	7.0857301	0.0531435	2898	2
0	2	48.88005863	1	4.9723601	0.396706	2586	2
0	2	2.729967934	2	3.0169599	0.0264784	2114	3
0	2	57.09238555	1	12.1988001	0.0320742	2885	3
0	2	7.061272184	1	5.1287098	0.238284	2942	3
0	2	48.0112201	2	19.7928009	0.189856	2667	3
0	2	19.91524828	2	8.2468901	0.11218	2179	3
0	2	105.2416698	2	19.1271	0.015078	2171	3
0	2	7.821545804	1	5.96102	0.587375	2926	3
0	2	703.75402	1	5.1396899	0.518925	2811	3
0	2	145.7339717	1	27.9748993	0.0091861	3013	3
0	2	12.2569509	1	28.4699001	0.0299841	2177	3
0	2	2.680885483	2	11.3195	0.266266	2195	3
0	2	111.5150448	2	5.2374802	0.0126458	2501	3
0	2	107.8993078	1	17.6765003	0.003044	2954	3
0	2	11.74916103	1	8.5824804	0.0421088	2739	3
0	2	131.7550599	1	14.7384005	0.0794449	2800	3
0	2	64.62893804	1	11.8184996	0.437042	2622	3
0	2	13.67551091	2	27.3192997	0.0220667	2807	3
0	2	59.92415916	1	6.2010498	0.0328825	2270	3
0	2	1.97436585	1	9.1429701	0.0096791	2389	3
0	2	83.92417044	1	10.7444	0.0204688	2693	3
0	2	22.26271176	2	14.7630997	0.453685	2488	3
0	2	54.29850664	3	22.3780003	0.149913	2387	3
0	2	55.51272118	1	12.3037996	0.0199944	2905	3
0	2	178.4378405	1	20.1219006	0.0291115	2752	3
0	2	123.8031686	2	22.8621006	0.0234656	2429	3
0	2	8.732034054	2	10.3993998	0.235124	2390	3
0	2	39.03478712	2	15.5200005	0.0212514	2574	3
0	2	279.002904	3	5.39642	0.249381	2062	3
0	2	152.1136791	3	9.4274101	0.0293937	2437	3
0	2	122.9394018	1	23.0076008	0.0814666	2701	3
0	2	70.03122684	1	25.8708992	0.390007	2788	3
0	2	30.71449873	2	4.6919699	0.0641185	2495	3
0	2	6.81616364	2	12.0572004	0.0664339	2811	3
0	2	43.49904888	1	23.6742001	0.0038207	2964	3
0	2	36.53731222	2	1.96786	0.489209	2700	3
0	2	12.71681126	2	18.0263004	0.0840686	2553	3
0	2	54.84808191	1	10.1819	0.111012	2743	3
0	2	42.7256487	1	0	0.336091	2708	3
0	2	76.51611751	2	3.0169599	0.0239919	2731	3
0	2	74.94914122	2	3.1996	0.0782864	2549	3
0	2	19.23725756	1	9.4623203	0.0088725	2507	3
0	2	61.49616403	1	0	0.277409	2098	3
0	2	113.2027762	3	21.9825993	0.0502654	2426	3
0	2	41.13821664	2	5.5202098	0.0563271	2117	4
0	2	65.31556341	1	22.4172001	0.102457	2870	4
0	2	12.3638312	2	19.5335999	0.02389	2670	4
0	2	146.9986467	2	5.0511498	0.218229	2382	4
0	2	55.530625	1	17.8679008	0.0464604	2801	4
0	2	128.8377103	1	4.2626901	0.22083	2261	4
0	2	87.33370841	1	18.0263004	0.270368	2473	4
0	2	28.7714865	1	11.7957001	0.253695	2417	4
0	2	116.2092814	1	20.7845001	0.0139602	2135	4
0	2	109.6985931	2	13.8284998	0.0238229	2166	4
0	2	42.78309846	2	5.1287098	0.0336132	2382	4
0	2	104.850109	1	9.04603	0.0201884	2090	4
0	2	79.66296989	1	23.8444996	0.134083	2642	4
0	2	69.71408574	1	10.2886	0.215782	2299	4
0	2	28.08862087	2	19.3759003	0.0425237	2341	4
0	2	2.726467673	1	5.96102	0.0328775	2432	4
0	2	35.17344876	1	15.1796999	0.323173	2156	4
0	2	201.0077717	1	12.6043997	0.0527735	2425	4
0	2	192.3947522	1	18.5685997	0.0365041	2667	4
0	2	71.91024173	2	0.954841	0.276326	2037	4
0	2	3.538199415	4	4.8225398	0.0816985	2151	4
0	2	23.44076206	1	5.42764	0.872125	2699	4
0	2	68.78222848	4	1.2171201	0.543793	2500	4
0	2	223.3822378	1	7.6530499	0.0759894	2157	4
0	2	116.7767067	2	4.8575301	0.0129683	2747	4
0	2	21.99586345	1	7.12502	0.0603638	2416	4
0	2	412.0278031	1	17.9654007	0.0214066	2693	4
0	2	28.2781787	1	12.5235996	0.0520986	2896	4
0	2	364.830562	3	33.9044991	0.0719499	3213	4
0	2	483.873257	2	1.35022	0.0191461	2144	4
0	2	194.1501722	3	14.3212004	0.0418903	2149	4
0	2	197.4083905	3	30.2894993	0.0094505	3102	4
0	2	1.445335575	1	25.5895004	0.0320129	2779	4
0	2	105.974749	1	20.5746002	0.0919615	2359	4
0	2	173.8116806	3	4.3804898	0.0137864	2134	4
0	2	58.5092596	4	1.01275	0.16789	2044	4
0	2	79.81174718	1	7.5726199	0.133762	2700	4
0	2	36.27154043	4	1.06752	0.0511566	2758	4
0	2	136.7283294	2	2.2636399	0.858558	2066	4
0	2	104.4982643	1	7.45401	0.0142898	2417	4
0	2	143.322598	1	9.5777102	0.0161876	2493	4
0	2	4.551901295	1	23.1812992	0.0213292	2601	4
0	2	94.84252989	3	1.6876	0.0591447	2261	4
0	2	202.3534479	2	0.754894	0.0910798	2131	4
0	2	17.23147467	1	27.6131001	0.155742	2571	4
0	2	110.7457737	1	14.1555004	0.342565	2527	4
1	2	14.06839019	1	0	0.235327	2223	5
1	2	4.800464302	2	19.3153	0.0367413	2722	1
1	2	171.5770239	1	22.9519997	0.084917	2518	1
1	2	66.24770166	1	5.7596202	0.0095843	2307	1
1	2	157.233942	3	24.7486	0.398623	3123	1
1	2	43.41002846	1	17.1569004	0.13699	2192	1
1	2	98.39150683	1	28.5095005	0.0085983	2774	1
1	2	183.5460178	1	26.1280003	0.0107191	2869	1
1	2	45.43482514	1	10.5553999	0.19025	2681	1
1	2	27.36316388	1	17.6537991	0.192873	2199	1
1	2	449.87983	1	21.4983006	0.239277	2433	1
1	2	21.19010913	2	20.8463001	0.0140714	2963	1
1	2	237.4387554	1	23.1951008	0.0719687	2350	1
1	2	5.771247639	2	16.4195004	0.0231452	2298	2
1	2	46.39655872	1	27.0294991	0.0343928	2415	2
1	2	51.46142465	1	15.0215998	0.0352598	2244	2
1	2	60.26376379	1	18.4804993	0.12727	2219	2
1	2	19.08398727	1	16.118	0.0410332	2220	2
1	2	214.3246099	1	22.0417995	0.122495	2527	2
1	2	118.2744969	1	18.2865009	0.143488	2560	2
1	2	79.62771918	1	11.6948004	0.0200105	2307	2
1	2	406.0452371	1	10.4777002	0.0141092	2797	2
1	2	31.45318157	1	20.9937992	0.202438	2246	2
1	2	4.22205281	1	7.12502	0.0920374	2111	2
1	2	40.97326101	2	20.3075008	0.0652582	2840	2
1	2	14.54943698	1	24.2607994	0.217878	2337	2
1	2	82.27592123	1	11.9990997	0.0458569	2527	2
1	2	29.32832518	1	14.5675001	0.0295321	2476	3
1	2	8.147487743	2	20.9575996	0.397495	2381	3
1	2	20.08236571	2	16.2098007	0.272512	2796	3
1	2	6.899764336	3	31.8525009	0.0281288	2372	4
1	2	13.37849347	1	34.0900993	0.0381597	2524	4
1	2	91.23296702	2	29.3274994	0.0902959	2900	4
1	2	42.50305796	1	32.0876007	0.151485	2859	4
1	2	105.7433421	1	25.1597996	0.605261	2714	4
1	2	43.1971924	1	30.4738007	0.100041	2201	4
0	3	35.45666276	1	7.45401	0.316551	2706	1
0	3	129.6702251	1	12.3646002	0.0066946	2570	1
0	3	13.25573178	1	1.6876	0.168797	2087	1
0	3	30.47448406	1	30.0065002	0.0128775	2692	1
0	3	58.9198039	1	12.9424	0.168112	2659	1
0	3	91.45655373	1	10.3572998	0.0083929	2557	1
0	3	226.0814358	1	7.0541301	0.0458198	3054	1
0	3	336.5367329	1	13.4097004	0.0350745	2635	1
0	3	19.93080806	1	9.04603	0.0359374	2812	1
0	3	109.43811	1	28.4584999	0.203793	2591	1
0	3	24.47751189	1	19.1399002	0.0095082	2801	1
0	3	41.92912088	1	9.7367802	0.0118045	2671	1
0	3	125.3900959	1	11.5836	0.126585	2484	1
0	3	26.63892599	1	6.7958598	0.0293582	2379	1
0	3	201.5238662	1	9.2089901	0.0099139	2939	1
0	3	111.3160652	1	18.9260006	0.0418531	2686	1
0	3	145.943209	1	13.1218996	0.175241	2499	1
0	3	103.5624684	1	21.7605991	0.024509	2221	1
0	3	31.89472932	2	5.6011801	0.261868	2765	1
0	3	25.68528578	1	2.6989501	0.0971182	2585	1
0	3	27.67626067	2	6.0914798	0.035039	2346	1
0	3	118.0694702	1	10.8650999	0.0818908	2822	1
0	3	22.91126498	1	6.6712298	0.111331	2634	1
0	3	98.28122734	1	7.39396	0.0192725	2167	1
0	3	14.96941442	1	5.7204299	0.0625228	2487	1
0	3	7.704119246	2	11.6533003	0.0031192	2979	1
0	3	110.2737383	1	17.1686001	0.0347935	2471	1
0	3	33.855276	1	31.3111992	0.0134694	2791	1
0	3	55.98874244	1	11.4854002	0.102955	2829	1
0	3	24.1053944	1	23.4461002	0.103279	2754	1
0	3	11.9149185	1	7.36374	0.588599	2709	1
0	3	119.4552717	1	19.7339993	0.0159103	2123	1
0	3	39.71366508	1	9.4215803	0.0484772	2123	1
0	3	49.89561152	1	8.1658096	0.454465	2308	1
0	3	442.8226148	3	8.6976604	0.169892	3076	1
0	3	33.32945994	1	5.7596202	0.0101723	2661	1
0	3	48.34953843	3	17.448	0.401394	2222	1
0	3	12.63087653	1	14.3029003	0.0540189	2464	1
0	3	41.50045052	1	12.4077997	0.0843832	2920	1
0	3	74.99258281	2	11.2041998	0.0310697	3035	1
0	3	33.03419399	2	5.5507202	0.0143391	2870	1
0	3	40.0554263	1	3.7086201	0.204749	2759	1
0	3	26.32762591	1	7.8041801	0.0100176	2671	1
0	3	252.9923373	1	23.6284008	0.0150182	2723	1
0	3	290.9970552	2	8.3801899	0.375945	2705	1
0	3	967.2379238	3	20.1483002	0.0092564	3279	1
0	3	85.62389165	1	19.1884003	0.0440411	2378	2
0	3	51.77217568	2	2.5695	0.0284836	2088	2
0	3	1.882162456	1	22.4172001	0.0356019	2450	2
0	3	37.45348973	2	2.0527799	0.219173	2695	2
0	3	67.31733568	2	12.6254997	0.0692387	2783	2
0	3	28.27604207	2	13.8247004	0.0271043	2411	2
0	3	60.19902693	1	9.5834398	0.05727	2248	2
0	3	111.9947563	3	14.0735998	0.154979	2869	2
0	3	34.58901938	1	17.6963005	0.120991	2558	2
0	3	32.37000116	1	15.9098997	0.100808	2285	2
0	3	26.09049569	3	22.4993992	0.0841713	2838	2
0	3	14.68068262	1	5.1396899	0.0489181	2136	2
0	3	89.76387714	3	3.9310999	0.145506	2751	2
0	3	129.4156463	1	11.8184996	0.0044682	2608	2
0	3	83.40210363	1	15.9098997	0.036193	2686	2
0	3	44.4584101	2	6.0172801	0.040129	2565	2
0	3	70.70265922	1	15.8191996	0.0263303	2709	2
0	3	47.2085287	3	19.9559002	0.0364288	2905	2
0	3	12.90324423	1	0	0.289804	2098	2
0	3	148.6101775	3	8.6466703	0.0461757	3039	2
0	3	5.021753306	4	1.35022	0.218321	2372	2
0	3	6.431138873	1	24.2019997	0.200271	2737	2
0	3	6.044524793	1	3.7086201	0.0487226	2482	2
0	3	264.295766	1	10.6016998	0.0087462	2375	2
0	3	18.24257579	1	16.4846001	0.476188	2434	2
0	3	70.99493557	1	13.6905003	0.118714	2507	2
0	3	138.6383357	1	12.2601004	0.0622645	2463	2
0	3	0.985496523	4	4.05866	0.184308	2074	2
0	3	92.10488818	3	16.6046009	0.0367057	2983	2
0	3	6.105114109	1	14.9104996	0.124826	2364	2
0	3	62.28116281	1	20.9235992	0.0767991	2418	2
0	3	0.193452835	1	11.6533003	0.925904	2181	2
0	3	129.9597226	3	16.7236004	0.159144	2981	2
0	3	239.6604171	1	9.1369495	0.0355872	2735	2
0	3	17.58996327	4	0.675206	0.717239	2418	2
0	3	111.4884948	1	4.5327101	0.0492262	2655	2
0	3	314.4849248	1	5.7498498	0.0175745	2850	2
0	3	22.12025125	1	7.3333902	0.0145982	2833	3
0	3	18.2265848	1	5.0956202	0.077026	2786	3
0	3	433.0180534	3	10.3677998	0.0589951	3142	3
0	3	192.9492124	1	10.6222	0.0270364	2733	3
0	3	45.46547698	1	14.2035999	0.504885	2750	3
0	3	193.6213293	2	1.90915	0.0204094	2096	3
0	3	58.14599138	5	18.3729992	0.0146112	2300	3
0	3	5.502813277	2	24.4269009	0.0500095	2890	3
0	3	138.600586	3	10.4308004	0.0596606	2961	3
0	3	326.1723508	3	10.0141001	0.173225	2522	3
0	3	25.21333209	2	21.5790005	0.0631305	2848	3
0	3	44.3869439	1	7.8538899	0.733761	2529	3
0	3	13.34702297	1	9.7480297	0.339783	2849	3
0	3	82.55967582	3	0.337615	0.277714	2039	3
0	3	170.5195417	1	22.2285004	0.104499	2957	3
0	3	327.0677531	3	6.7213702	0.0274657	2159	3
0	3	3.247108477	1	7.0541301	0.0068961	2657	3
0	3	2.060972628	2	10.4516001	0.0099397	2301	3
0	3	2.221054137	2	9.2981997	0.10835	2819	3
0	3	214.0409276	2	4.0725899	0.141727	2184	3
0	3	169.2584527	3	17.8258991	0.0382987	3094	3
0	3	95.9649836	2	11.8184996	0.264491	2673	3
0	3	25.78013718	2	23.8803005	0.0310397	2458	3
0	3	68.263071	2	2.1343	0.0080649	2720	3
0	3	45.11813757	1	12.9424	0.164964	3016	3
0	3	15.40652173	1	1.6876	0.11568	2122	3
0	3	195.4264979	1	10.8600998	0.198074	2895	3
0	3	82.89305282	1	12.8887997	0.342773	2523	3
0	3	45.67358853	1	6.4579501	0.0047218	2548	3
0	3	14.74071183	1	35.0993996	0.014211	2536	3
0	3	73.87720522	3	28.4428997	0.0568552	2653	3
0	3	209.6547728	3	21.3929996	0.117555	2488	3
0	3	5.1897621	1	19.0345993	0.0326513	2684	3
0	3	223.8807676	3	7.36374	0.0051459	2518	3
0	3	67.81831535	1	3.58425	0.131258	2568	3
0	3	61.8618998	1	10.5553999	0.0236872	2327	3
0	3	21.61447375	1	1.90915	0.012813	2865	3
0	3	13.85443023	1	10.1119003	0.0182049	3014	3
0	3	52.10795071	2	16.0128002	0.0340778	2229	3
0	3	10.26793054	2	17.3931007	0.0231358	2560	3
0	3	62.56604882	2	7.5061402	0.176092	2450	3
0	3	15.81212627	2	5.8851299	0.051144	2790	3
0	3	14.16025617	4	5.42764	0.356973	2705	4
0	3	9.967020103	1	8.2468901	0.196708	2797	4
0	3	22.21674739	1	20.5606995	0.0097907	2659	4
0	3	2.472221492	1	6.1738501	0.0688514	2618	4
0	3	6.268846274	4	1.81752	0.407569	2741	4
0	3	65.49061482	1	16.5277996	0.187282	2548	4
0	3	81.54696411	2	20.1553993	0.0956474	2590	4
0	3	181.5580314	3	4.7279401	0.0171716	2235	4
0	3	21.42364499	1	15.8775997	0.27135	2545	4
0	3	21.65031171	1	22.2950993	0.019441	2128	4
0	3	338.3103083	3	6.92625	0.065947	2169	4
0	3	11.91408711	1	4.5823102	0.6294	2860	4
0	3	85.12596018	4	0.754894	0.170702	2052	4
0	3	13.43566284	1	4.8225398	0.0120655	2063	4
0	3	142.7343554	2	21.6051006	0.263573	2546	4
0	3	83.26838192	1	27.4706001	0.0124568	2650	4
0	3	135.9732969	1	33.3834991	0.0181937	2951	4
0	3	77.47551173	1	13.6557999	0.149279	2467	4
0	3	46.15512469	1	26.5793991	0.14028	2410	4
0	3	9.540872015	1	5.5202098	0.0232375	2537	4
0	3	20.43485386	1	33.8596001	0.638724	2834	4
0	3	3.966707784	2	13.5197001	0.0585374	2454	4
0	3	12.08288614	2	5.0062799	0.124263	3118	4
0	3	48.59073543	1	20.9395008	0.233617	2606	4
0	3	54.80803104	1	0.337615	0.188503	2274	4
0	3	631.3133512	3	3.5204101	0.0804811	2416	4
0	3	569.0125549	2	1.35022	0.0486433	2105	4
0	3	25.39850981	1	5.57096	0.102398	2397	4
0	3	62.63200121	1	1.35022	0.0117896	2758	4
0	3	169.8628704	1	15.6127996	0.154941	2871	4
0	3	272.550954	1	14.7101002	0.0640692	2723	4
0	3	2.761945841	1	5.8851299	0.60033	2568	4
0	3	17.34257358	2	1.6876	0.358079	2732	4
0	3	176.9398407	1	12.8267002	0.100029	2652	4
0	3	145.4875362	1	15.5731001	0.0246624	2272	4
0	3	11.51492936	2	13.3264999	0.690679	2748	4
0	3	35.64196626	1	6.7213702	0.0108105	2784	4
0	3	208.4315664	1	16.5277996	0.0545375	2953	4
0	3	194.8651458	1	13.8627005	0.158168	2583	4
0	3	30.26929415	2	4.3933802	0.0461777	2745	4
0	3	10.97124233	2	9.0155096	0.037002	2613	4
0	3	130.9017721	1	23.8596001	0.0823821	2915	4
0	3	66.13482701	1	20.7845001	0.0953281	2446	4
0	3	158.4314643	1	9.9372702	0.166887	2714	4
0	3	77.0422164	3	5.8082199	0.759859	2392	4
1	3	46.70396721	1	12.4551001	0.370407	2775	1
1	3	90.73653799	1	16.0543003	0.246546	2761	1
1	3	166.415001	1	10.7595997	0.0128162	2810	1
1	3	27.7619805	1	16.5062008	0.246876	2903	1
1	3	175.8519977	1	15.0733995	0.0920955	2860	1
1	3	3.439671938	4	3.38907	0.324656	2491	1
1	3	125.3188042	1	9.4681301	0.239098	2608	1
1	3	32.88388039	1	14.8264999	0.486737	2860	1
1	3	59.50023593	4	7.45401	0.116982	2222	1
1	3	20.8978165	2	1.5095299	0.692406	2504	1
1	3	42.2012298	1	19.1935005	0.00338	2843	2
1	3	4.682712026	2	11.0433998	0.0296321	2755	2
1	3	40.90037244	1	26.5937004	0.1378	2907	2
1	3	46.31771712	1	29.9080009	0.0986123	2515	2
1	3	6.979956554	2	26.6110992	0.0181744	2946	2
1	3	0.016016809	3	28.0041008	0.0955083	3033	2
1	3	9.015565785	1	17.0268002	0.102778	2424	2
1	3	38.92255889	1	6.4925699	0.246186	2500	2
1	3	28.17606397	1	3.7692399	0.0754221	2548	2
1	3	26.79856528	2	39.0934982	0.0157606	2939	3
1	3	8.145668381	1	20.4064999	0.002262	2568	3
1	3	12.16158355	1	5.6412201	0.368518	2721	3
1	3	3.299038727	2	17.6907005	0.0468674	2652	3
1	3	27.2850304	2	20.7754002	0.0105328	2641	3
1	3	299.5210724	1	18.8297005	0.0404896	2753	3
1	3	101.590774	3	30.0683002	0.0213169	3034	3
1	3	30.87950567	1	18.7563	0.550864	2829	3
1	3	3.157440665	3	28.0550995	0.111949	2759	3
1	3	15.56976911	3	41.2181015	0.0303326	2831	3
1	3	22.71457703	2	38.0009995	0.012211	2842	3
1	3	128.2936281	3	10.9398003	0.303979	3158	4
1	3	30.25840745	1	27.5128002	0.0485863	2413	4
1	3	88.02383989	1	24.0242996	0.140053	2409	4
1	3	49.25551846	1	26.5713997	0.118492	2670	4
0	4	22.89493405	1	8.3004799	0.0721024	2544	1
0	4	62.04376988	1	4.0446901	0.173928	2840	1
0	4	346.2594488	1	15.0424004	0.0086403	2590	1
0	4	14.28258077	1	3.6313901	0.0181719	2546	1
0	4	0.105659407	2	5.42764	0.0337564	2715	1
0	4	103.6809259	1	11.5042	0.0154608	2561	1
0	4	224.8621166	1	11.7636995	0.079467	2572	1
0	4	28.08461588	2	4.7636399	0.44432	2366	1
0	4	111.4197604	3	8.0563602	0.0220435	2225	1
0	4	84.13789443	1	10.5553999	0.0105219	2166	1
0	4	162.2480718	1	30.6151009	0.1544	2922	1
0	4	95.46156333	1	28.6236992	0.166198	2370	1
0	4	101.1473967	1	9.3041201	0.450408	2147	1
0	4	0.796315665	1	22.7212009	0.0785982	2650	1
0	4	149.9893744	1	19.2317009	0.0767334	2467	1
0	4	14.14044496	1	15.3459997	0.0102451	2751	1
0	4	179.6698113	1	10.3150997	0.0127772	2587	1
0	4	64.45417807	1	12.3341999	0.014334	2094	1
0	4	93.46868558	1	17.6054993	0.0087446	2799	1
0	4	235.5160238	1	17.3293991	0.0111629	2812	1
0	4	13.13093842	2	6.4231501	0.0845087	2145	1
0	4	5.492523569	2	7.6530499	0.165713	2748	1
0	4	70.32569509	1	22.6198997	0.182583	2616	1
0	4	4.793803326	1	1.2171201	0.325288	2244	1
0	4	28.79551362	2	11.6901999	0.0127886	2474	1
0	4	151.8591758	1	13.9610996	0.0588348	2847	1
0	4	115.6628235	2	2.88218	0.227316	3005	1
0	4	130.7907899	5	1.2171201	0.237287	2186	1
0	4	53.85827893	1	4.05866	0.0311058	2613	1
0	4	53.686072	1	3.9454801	0.0100485	2072	1
0	4	143.3105957	1	11.6533003	0.0030492	2663	1
0	4	120.9101196	1	34.1483994	0.0275704	2377	1
0	4	135.449176	1	23.9027996	0.0028356	2614	1
0	4	3.975752118	2	5.8755698	0.059645	2336	1
0	4	132.8363175	1	10.7697001	0.021342	2640	1
0	4	105.346277	1	16.3104	0.426815	2512	1
0	4	267.9310448	3	6.46663	0.0592643	3133	1
0	4	73.31906884	1	7.5061402	0.298586	2249	1
0	4	174.431122	1	11.9812002	0.165507	2466	1
0	4	37.38107311	1	5.9892201	0.0311044	2575	1
0	4	26.84304387	1	10.2194004	0.258358	2677	1
0	4	40.31777713	1	18.4456997	0.18859	2184	1
0	4	241.2461007	3	7.0620399	0.152657	3265	1
0	4	8.520434205	1	2.7818899	0.360355	2825	1
0	4	67.2611961	1	15.1660004	0.256226	2326	1
0	4	76.20978668	1	24.2148991	0.0403936	2073	1
0	4	83.9637184	3	7.01443	0.227084	2425	1
0	4	119.7996865	2	2.6989501	0.031908	2143	1
0	4	160.3173105	1	11.5462999	0.0516781	2274	1
0	4	96.65837477	1	15.2206001	0.0998425	2658	1
0	4	89.71472463	1	0.477454	0.739519	2625	1
0	4	72.38029778	1	18.5125999	0.0453293	2524	1
0	4	33.47853539	1	23.3705997	0.0618554	2391	1
0	4	5.915398033	1	1.06752	0.631531	2329	1
0	4	47.67413525	2	19.3708	0.296791	2657	1
0	4	326.8731383	1	20.8507996	0.0339121	2916	1
0	4	42.91003125	1	16.118	0.20998	2417	1
0	4	111.4951364	1	6.28194	0.0045428	2531	1
0	4	70.85250682	1	16.1814003	0.0439085	2517	1
0	4	9.959268052	1	12.5577002	0.492462	2505	1
0	4	379.3229117	3	5.47927	0.165124	2277	1
0	4	780.2896626	3	19.6896992	0.0484118	3314	1
0	4	18.85584949	3	14.3504	0.022461	2702	1
0	4	323.4726185	2	0.337615	0.0753661	2147	1
0	4	16.61679342	1	7.86096	0.0215234	2934	1
0	4	98.15246946	1	9.2981997	0.542102	2959	1
0	4	25.62284152	1	16.1084995	0.0200922	2321	1
0	4	6.888813974	1	24.1040993	0.0477975	2500	1
0	4	33.0153411	1	8.2804298	0.0089317	2259	1
0	4	21.23190261	1	7.6603198	0.0447533	2498	1
0	4	43.93310948	2	10.1119003	0.0388374	2482	1
0	4	37.78928807	2	18.6481991	0.0049161	2631	1
0	4	105.8730408	2	1.39176	0.114889	2714	1
0	4	122.786587	1	8.7672501	0.0880568	2626	1
0	4	128.9960195	3	10.4777002	0.0941371	3044	1
0	4	104.9456541	2	9.7198696	0.258803	2543	1
0	4	58.02332057	1	21.4589005	0.22506	2599	1
0	4	104.8369573	1	9.7198696	0.0076245	2732	1
0	4	152.5771104	1	9.0155096	0.0151807	2609	1
0	4	38.14519862	1	6.4231501	0.111939	2448	1
0	4	4.555886907	3	9.2804298	0.43232	2972	1
0	4	19.76479333	2	12.8887997	0.470516	2869	2
0	4	2.03662953	2	3.6313901	0.461188	2272	2
0	4	84.57882855	1	21.2604008	0.0630302	2863	2
0	4	104.7375748	1	13.8284998	0.0774907	2600	2
0	4	555.2449412	3	23.4305992	0.106953	3252	2
0	4	137.8623675	1	5.8082199	0.0270906	2791	2
0	4	3.666460519	4	6.0637698	0.0922349	2343	2
0	4	56.16953518	1	26.7565002	0.0328626	2813	2
0	4	50.39498101	3	2.0248699	0.320779	2524	2
0	4	23.9793706	3	44.8384018	0.0405398	2866	2
0	4	74.37757779	3	26.6443996	0.0656319	3032	2
0	4	4.828140722	1	0.954841	0.383546	2100	2
0	4	48.81004597	1	22.0480995	0.691875	2275	2
0	4	420.1685504	2	1.72101	0.0482226	2385	2
0	4	11.66579206	2	20.5188007	0.0904728	2661	2
0	4	121.3871797	2	1.81752	0.538239	2084	2
0	4	101.9457786	4	2.1343	0.262134	2109	2
0	4	121.7066979	1	18.1007004	0.0184734	2432	2
0	4	14.27796864	2	5.6412201	0.1543	2844	2
0	4	7.538100592	2	14.6568003	0.0163139	2600	2
0	4	26.73386461	2	11.6533003	0.115626	2567	2
0	4	151.2213086	1	13.5197001	0.0881744	2594	2
0	4	95.32023123	2	8.9848804	0.0330299	2670	2
0	4	163.1934192	3	10.3572998	0.0456311	2388	2
0	4	29.13518573	1	23.6074009	0.224689	2624	2
0	4	84.33344097	1	7.6530499	0.041798	2602	2
0	4	37.36839797	2	14.2624998	0.0618305	2578	2
0	4	30.47878663	1	10.7444	0.106049	2664	2
0	4	68.79629137	1	33.9290009	0.390499	2479	2
0	4	204.004166	1	8.8425102	0.013999	2428	2
0	4	36.28560031	2	6.5269899	0.0487249	2535	2
0	4	13.46563381	2	31.3743	0.0621267	3087	2
0	4	239.0150467	4	2.88218	0.05586	2304	2
0	4	28.96461294	1	2.43314	0.083516	2791	2
0	4	453.3254289	2	1.01275	0.0264256	2076	2
0	4	20.21201786	1	5.3859801	0.292986	2951	2
0	4	381.8971338	1	5.7204299	0.0921226	2221	2
0	4	8.809890471	4	4.5202298	0.566227	2566	2
0	4	104.692528	1	2.7818899	0.607871	2131	2
0	4	49.81831778	1	8.6466703	0.0474518	2747	2
0	4	54.04859076	2	2.0527799	0.0481927	2491	2
0	4	69.13506633	2	8.1658096	0.168694	2795	2
0	4	156.8908881	1	28.0025997	0.114171	2680	2
0	4	71.46538082	2	3.9454801	0.0638014	2099	2
0	4	291.0301013	2	1.96786	0.793331	2072	2
0	4	24.49066097	1	8.5437298	0.608036	2627	2
0	4	194.1245946	1	20.9123001	0.0705373	2453	2
0	4	11.21471822	1	9.5834398	0.0713864	2418	2
0	4	11.53360501	1	8.7356901	0.115967	2428	2
0	4	186.3962682	1	6.0172801	0.0268951	2813	2
0	4	251.9568663	1	38.0050011	0.25329	2353	2
0	4	127.7971226	2	11.8048	0.0843395	2897	2
0	4	46.29863902	1	12.3341999	0.0236156	2484	2
0	4	84.11733722	1	1.6876	0.0488989	2096	2
0	4	2.69293556	1	3.6313901	0.0036922	2612	2
0	4	513.3129042	2	15.4299002	0.370507	2320	2
0	4	105.6952728	4	0.477454	0.367365	2281	2
0	4	196.107732	1	9.9702597	0.0987069	2457	2
0	4	53.28295319	1	4.7279401	0.845873	2418	3
0	4	12.09587186	1	1.39176	0.696996	2452	3
0	4	55.0127565	1	10.1011	0.0106657	2246	3
0	4	0.569160693	1	3.3722899	0.144199	2554	3
0	4	237.1633472	2	6.0172801	0.0687047	2872	3
0	4	12.65446978	3	22.2243996	0.178354	2500	3
0	4	156.2694113	3	21.8698997	0.0094743	3033	3
0	4	15.67632504	1	15.6094999	0.03929	2771	3
0	4	23.7155727	2	16.8955002	0.140505	2154	3
0	4	61.9331346	2	24.6236	0.0784865	2425	3
0	4	28.48721326	1	19.7928009	0.288578	2599	3
0	4	4.590556416	2	20.5351009	0.0048373	2832	3
0	4	247.3287089	3	8.5437298	0.0384731	2218	3
0	4	97.15168745	4	1.06752	0.308404	2087	3
0	4	10.42753846	2	14.8334999	0.0186179	2815	3
0	4	176.8833477	3	10.6427002	0.0147189	2158	3
0	4	46.12058338	1	12.9259996	0.167988	2198	3
0	4	20.38265537	2	10.8900995	0.273174	2448	3
0	4	120.1626879	3	10.9249001	0.525693	2482	3
0	4	351.3040208	1	6.6206899	0.247835	2282	3
0	4	605.3275497	2	1.01275	0.144312	2110	3
0	4	17.14868521	1	1.6876	0.673963	2502	3
0	4	1.346478817	1	18.9958992	0.295548	2584	3
0	4	376.9441826	3	1.06752	0.297969	2031	3
0	4	28.74144343	1	7.39396	0.0181681	2655	3
0	4	2.747889867	1	13.2707005	0.267802	2707	3
0	4	72.35021219	2	14.7807999	0.285893	2444	3
0	4	60.19957175	1	11.7270002	0.0371071	2988	3
0	4	69.50691708	2	15.7180996	0.347134	2527	3
0	4	81.51659969	2	2.3859401	0.841003	2682	3
0	4	123.08144	1	1.39176	0.324456	2125	3
0	4	16.45046284	1	11.3099003	0.008633	2520	3
0	4	100.8440723	2	0.954841	0.113417	2527	3
0	4	11.98050822	4	0.337615	0.128105	2082	3
0	4	130.2059659	1	11.3290005	0.0156641	2555	3
0	4	5.623392183	4	0.337615	0.357224	2092	3
0	4	5.381874282	4	1.2171201	0.105136	2340	3
0	4	104.9887357	3	9.6972704	0.117535	2466	3
0	4	59.33763847	1	18.2728996	0.472449	2591	3
0	4	8.370035314	1	17.6877995	0.151655	2619	3
0	4	133.829493	1	11.7957001	0.0097659	2803	3
0	4	29.28569208	2	17.1891994	0.457381	2513	3
0	4	600.2895553	3	19.9533997	0.299465	2346	3
0	4	1052.652165	2	1.06752	0.136875	2082	3
0	4	60.43361301	4	2.36199	0.664685	2428	3
0	4	75.97003211	2	15.0699997	0.337422	2202	3
0	4	15.22893427	1	8.3867998	0.0558601	2448	3
0	4	3.740800513	1	0.754894	0.735482	2637	3
0	4	20.62746748	2	10.9249001	0.696463	2879	3
0	4	158.5176616	1	8.7356901	0.0191621	2489	3
0	4	253.5244086	3	14.3504	0.162461	2321	3
0	4	19.18078797	2	31.5963001	0.0907389	2167	3
0	4	90.91482823	1	5.1396899	0.0037139	2564	3
0	4	120.9621058	3	9.3747797	0.0898436	2455	3
0	4	108.3182709	2	35.854599	0.0199436	2626	3
0	4	9.925228252	1	16.3946991	0.794077	2462	3
0	4	11.63121151	1	3.58425	0.385421	2657	3
0	4	43.91786736	3	2.88218	0.547475	2379	3
0	4	73.39323357	2	23.0394001	0.0500509	2221	3
0	4	30.6078177	1	19.9267998	0.006216	2556	3
0	4	48.12162321	2	19.2112999	0.371584	2827	3
0	4	11.78589881	1	13.2666998	0.351212	2633	3
0	4	17.3443567	1	30.0645008	0.122693	2628	3
0	4	589.345848	3	6.6963501	0.315561	3219	3
0	4	10.99677762	2	9.9372702	0.0121101	2716	3
0	4	0.445779801	2	16.3073006	0.309367	2616	3
0	4	28.23746417	2	7.45401	0.0478237	2541	3
0	4	745.2853507	3	3.1996	0.100984	2404	3
0	4	10.71892362	2	24.8514996	0.421577	2326	3
0	4	21.35089331	2	17.8679008	0.0087788	2652	3
0	4	282.5222613	1	12.7768002	0.009355	2501	3
0	4	153.9047378	2	1.2171201	0.176529	2634	3
0	4	16.78959055	2	6.0637698	0.0141354	2798	3
0	4	1112.764536	3	35.1136017	0.0564288	3298	3
0	4	134.235461	1	12.7726002	0.0175754	2612	3
0	4	8.001459327	1	15.5033998	0.16036	2321	3
0	4	20.57182748	1	4.3804898	0.0457114	2112	3
0	4	86.90043257	2	33.0238991	0.0850885	2642	3
0	4	0.689244522	2	14.5136003	0.0309887	2463	4
0	4	97.00887516	3	14.2035999	0.0180353	2435	4
0	4	4.996664785	1	15.9518003	0.0501762	2356	4
0	4	51.51178032	2	15.5333004	0.706938	2648	4
0	4	285.4860792	1	16.6138	0.040038	2389	4
0	4	301.8708191	1	21.5114002	0.0830173	2535	4
0	4	17.8353262	1	4.0725899	0.589012	2322	4
0	4	108.417443	2	20.5351009	0.014939	2170	4
0	4	94.62238642	2	9.2804298	0.0451852	2290	4
0	4	31.61132072	1	20.3075008	0.0235924	2659	4
0	4	36.0815567	4	4.5327101	0.0876926	2494	4
0	4	112.5497653	1	18.8922005	0.0510697	2322	4
0	4	119.4280194	4	1.01275	0.275775	2038	4
0	4	131.6255411	1	30.823	0.0298753	2515	4
0	4	362.1071883	3	4.7636399	0.0679443	2160	4
0	4	313.6286874	1	20.4041004	0.250026	2791	4
0	4	32.69308693	2	8.5437298	0.177734	2386	4
0	4	113.9714544	1	29.0765991	0.11995	2978	4
0	4	7.334932889	3	16.3167	0.175605	2607	4
0	4	101.1333122	1	16.1814003	0.597827	2521	4
0	4	65.6631905	1	8.6466703	0.471007	2537	4
0	4	22.46232444	2	21.3600006	0.468409	2404	4
0	4	10.95229323	1	14.6674995	0.237051	2315	4
0	4	16.22589456	2	30.6138992	0.0445827	2494	4
0	4	85.00316615	2	12.6466999	0.0415334	2536	4
0	4	26.41456749	2	4.2226901	0.0913483	2953	4
0	4	68.10652585	1	9.6462202	0.50981	2748	4
0	4	186.7674583	1	10.6835003	0.0512998	2631	4
0	4	0.460948535	4	7.6530499	0.0358835	2499	4
0	4	317.7062024	1	17.0000992	0.182676	2171	4
0	4	91.38235456	3	22.7091007	0.0117447	2402	4
0	4	71.90240156	1	13.2025003	0.0086439	2746	4
0	4	176.9277593	2	3.5204101	0.166124	2135	4
0	4	364.8739335	4	0	0.299121	2073	4
0	4	34.49431449	2	26.3407001	0.221851	2645	4
0	4	25.08977532	2	34.6381989	0.0603097	2326	4
0	4	91.20244414	1	13.2507	0.0926228	2971	4
0	4	8.949949365	2	0.754894	0.268581	2099	4
0	4	7.963464637	1	7.8255301	0.0369969	2621	4
0	4	94.88183938	2	13.6402998	0.117045	2169	4
0	4	16.75676206	1	9.06429	0.0363248	2283	4
0	4	328.6597522	1	13.3463001	0.0477641	2761	4
0	4	346.0914154	1	14.9384003	0.0402855	2191	4
0	4	9.240950875	4	2.0527799	0.636323	2390	4
0	4	398.8795592	2	1.39176	0.0286657	2265	4
0	4	75.62168532	1	3.3722899	0.243854	2187	4
0	4	12.88016987	1	16.7296009	0.327847	2308	4
0	4	18.69833606	1	15.5101004	0.310991	2256	4
0	4	168.2056491	3	4.8575301	0.0627206	2500	4
0	4	7.874346722	2	0	0.353208	2499	4
0	4	329.4545197	2	12.6466999	0.0414951	2122	4
0	4	198.806086	1	4.4951501	0.442813	2404	4
0	4	210.4514208	3	6.18293	0.104904	2468	4
0	4	109.8094714	1	15.3190002	0.0518488	2515	4
0	4	8.782218601	2	6.2550998	0.0236328	2828	4
0	4	388.8915711	3	13.4215002	0.0277921	2344	4
0	4	126.5837669	3	11.2041998	0.0837316	2422	4
0	4	114.5355027	1	17.7133007	0.043803	2455	4
0	4	46.01321701	1	13.3621998	0.18583	2350	4
0	4	168.5320338	3	12.6887999	0.0221162	2544	4
0	4	0.033695224	3	14.5136003	0.196811	2534	4
0	4	83.92771554	2	1.2171201	0.083078	2109	4
0	4	80.84831145	1	31.7446995	0.247114	2628	4
0	4	490.3098118	3	14.4341002	0.0084254	3262	4
0	4	36.7553406	2	10.6478004	0.184659	2177	4
0	4	115.0041801	1	15.1283998	0.0675334	2146	4
0	4	37.38230206	1	10.2247	0.286565	2598	4
0	4	189.8462658	1	22.8621006	0.0042255	2445	4
0	4	24.82833291	1	9.5834398	0.100945	2431	4
0	4	37.22101311	1	29.4335003	0.0435744	2552	4
0	4	26.83628975	2	2.1343	0.249558	2499	4
0	4	18.40473446	1	2.5695	0.433151	2530	4
0	4	4.967324749	1	23.7539005	0.0389245	2160	4
0	4	4.511641565	1	17.0030994	0.0601256	2646	4
0	4	103.3356512	1	7.39396	0.0723403	2196	4
0	4	8.230077159	1	16.3167	0.546364	2165	4
0	4	8.901041069	2	2.7199199	0.544097	2723	4
0	4	250.2310796	3	2.7199199	0.256331	2209	4
0	4	133.2655341	1	3.43891	0.064196	2858	4
0	4	0.054299735	4	5.8851299	0.266291	2776	4
0	4	123.7813874	1	1.6876	0.481258	2710	4
0	4	164.7541645	1	18.9416008	0.0516495	2584	4
0	4	330.4810737	1	27.3269005	0.0236176	2653	4
0	4	17.00294438	1	2.7199199	0.680297	2437	4
0	4	73.60846019	2	22.3738003	0.0414409	2182	4
0	4	255.154405	1	10.3520002	0.0336671	2655	4
0	4	166.0389244	1	11.5602999	0.269012	2574	4
0	4	14.87469016	2	13.8930998	0.404141	2619	4
1	4	25.72727773	1	18.8714008	0.0845268	2381	1
1	4	30.37224786	1	24.7931004	0.0060571	2401	1
1	4	52.87045079	1	11.7636995	0.0298477	2563	1
1	4	106.1295558	1	16.1655998	0.0485723	2550	1
1	4	51.47393104	1	3.58425	0.216304	2481	1
1	4	83.96257998	1	22.5137005	0.0307971	2540	1
1	4	91.58532054	1	9.3336296	0.0372339	2395	1
1	4	33.88071139	1	9.0093899	0.449211	2552	1
1	4	148.5964669	1	16.2318993	0.0064706	2528	1
1	4	151.1841274	1	35.8655014	0.0464863	2644	1
1	4	349.4926521	1	24.809	0.109196	2750	1
1	4	30.38158869	2	17.0890999	0.0892894	2839	1
1	4	18.97189352	4	3.7692399	0.117449	2368	1
1	4	112.8514694	1	12.6254997	0.0206039	2447	1
1	4	93.59473164	1	17.5284004	0.0150877	2519	1
1	4	185.6528384	1	19.3103008	0.0609137	2420	1
1	4	28.07480086	1	19.9365005	0.0057956	2521	1
1	4	175.4926428	1	6.80409	0.00923	2323	1
1	4	259.6508475	1	13.4569998	0.0452052	2586	2
1	4	35.00318811	1	6.0637698	0.487208	2624	2
1	4	48.24550955	1	19.4937	0.182988	2585	2
1	4	33.91355185	2	25.6350994	0.145465	2487	2
1	4	24.23415887	1	11.2041998	0.0763332	2545	2
1	4	4.936763675	1	20.6303005	0.014757	2440	2
1	4	351.6985116	1	11.4713001	0.0697099	2606	2
1	4	524.2177922	1	22.0587006	0.0425234	2709	2
1	4	107.3557022	1	19.9848995	0.0182434	2881	2
1	4	20.63729286	1	10.3150997	0.487248	2861	2
1	4	105.310102	1	8.89851	0.0350906	2533	2
1	4	12.64774754	2	20.6625996	0.0299432	2572	2
1	4	50.68799208	1	25.6098003	0.22501	2797	3
1	4	56.2383006	1	23.2908993	0.0720606	2748	3
1	4	0.758264003	1	13.0080004	0.231456	2732	3
1	4	93.54702534	1	2.1343	0.730716	2600	3
1	4	40.1306861	1	12.5747004	0.546309	2594	3
1	4	36.65895667	2	23.3997002	0.173722	2216	3
1	4	23.95386853	2	24.8638992	0.0043089	2983	3
1	4	120.48137	1	15.3325005	0.391212	2878	3
1	4	22.85018135	1	31.5869999	0.0998002	2859	3
1	4	15.21945204	2	26.0279007	0.0602075	2720	3
1	4	94.15730609	1	15.4834003	0.236196	2892	3
1	4	11.24753319	1	27.9939003	0.0208465	2714	3
1	4	4.058047145	1	8.1590099	0.224052	2447	3
1	4	32.39960551	1	3.7692399	0.690783	2327	3
1	4	21.89601271	2	23.5097008	0.0463016	2449	3
1	4	1.540400299	1	8.1861601	0.340249	2497	3
1	4	39.44043985	2	26.7234001	0.165517	2514	3
1	4	155.4275304	1	5.6412201	0.106765	2773	4
1	4	48.05853841	1	18.6270008	0.251145	2643	4
1	4	48.00099173	1	21.8099995	0.305131	2667	4
1	4	7.905368008	1	35.7893982	0.232563	2685	4
1	4	246.7988302	1	15.9131002	0.176044	2721	4
1	4	2.897008653	1	19.8586998	0.0504115	2541	4
1	4	36.23888666	1	16.4444008	0.0397318	2536	4
1	4	110.7753382	1	28.9944	0.196641	2613	4
1	4	4.367295466	1	23.6532001	0.403141	2420	4
1	4	212.4152152	1	39.3372002	0.0454073	2500	4
1	4	33.53589349	1	17.0890999	0.0728386	2312	4
1	4	18.09028497	1	15.4834003	0.128617	2299	4
1	4	82.20285779	1	8.2804298	0.0536316	2307	4
1	4	160.7082158	1	16.1084995	0.0845683	2543	4
0	5	163.0987229	1	25.9901009	0.0062428	2725	1
0	5	24.26852731	2	35.0605011	0.0950003	2809	1
0	5	387.2157214	3	27.1481991	0.0147209	2881	1
0	5	71.18705341	1	6.7213702	0.020628	2716	1
0	5	1.748505523	1	10.2247	0.218854	2918	1
0	5	121.8486126	3	19.4811993	0.0092903	3024	1
0	5	19.91856356	3	32.0054016	0.0075246	2982	1
0	5	765.6357171	3	9.7367802	0.396349	3442	1
0	5	38.5445585	2	7.3864198	0.661611	2734	1
0	5	24.42025823	1	6.0637698	0.0163389	2775	1
0	5	207.3498408	1	23.0412998	0.0785168	2870	1
0	5	161.7792014	1	3.9310999	0.0174547	2812	1
0	5	143.1718228	3	35.4472008	0.0398988	2896	1
0	5	92.38199203	1	10.3888998	0.0038776	2865	1
0	5	84.58310441	1	8.7356901	0.0087843	2735	1
0	5	114.3502264	1	9.2089901	0.0060461	2674	1
0	5	421.5924366	3	3.1096301	0.310309	2916	1
0	5	84.59041697	2	2.0527799	0.117966	3012	1
0	5	37.72033288	1	6.8938899	0.0100398	2887	1
0	5	281.4282864	1	17.5284004	0.122466	2882	1
0	5	55.35419179	1	6.6963501	0.588584	3077	1
0	5	74.3825793	1	12.6254997	0.189519	2854	1
0	5	52.02723069	3	12.4551001	0.02334	2984	1
0	5	130.1407298	1	23.8332005	0.0049198	3016	1
0	5	65.9816926	1	16.2539005	0.169855	2677	1
0	5	371.7451816	1	9.6291399	0.38564	2780	1
0	5	49.68870625	1	15.2410002	0.205646	2875	1
0	5	177.5111229	1	7.1874099	0.093003	2857	1
0	5	28.40163525	1	1.72101	0.14921	2756	1
0	5	180.5907093	1	16.1338997	0.0450114	2821	1
0	5	10.67116983	4	2.5695	0.0388036	2696	1
0	5	211.983195	3	6.91817	0.0641025	3137	1
0	5	197.4872958	1	21.2115002	0.0801571	2797	1
0	5	16.76100012	1	4.2626901	0.0722401	2794	1
0	5	143.5569283	1	16.8234005	0.208295	2810	1
0	5	19.11582507	2	6.28194	0.0970095	2901	1
0	5	53.46684213	3	22.2598	0.0088155	3003	1
0	5	79.27937508	1	1.6876	0.0270911	2828	1
0	5	553.1600803	3	3.5204101	0.142024	3142	1
0	5	25.71698872	2	8.3801899	0.175903	2859	1
0	5	123.941749	1	22.8379993	0.276934	2979	1
0	5	341.596989	1	14.2330999	0.033938	2759	1
0	5	85.9017	2	4.4318199	0.0285396	2729	1
0	5	1103.994907	3	5.95158	0.0345088	3117	1
0	5	67.7390737	1	6.7213702	0.0150295	2793	1
0	5	7.039446403	1	1.6876	0.273704	2853	1
0	5	0.55646424	1	17.1804008	0.0060107	3042	1
0	5	364.9602281	3	8.9356298	0.0311164	2894	1
0	5	485.3792188	1	11.3957005	0.0026618	2817	1
0	5	341.9041814	2	4.7872901	0.255918	2741	1
0	5	106.733843	3	26.6047993	0.0238061	2910	1
0	5	1.696080724	2	10.0304003	0.270341	2738	1
0	5	291.8712149	3	26.4773006	0.0071394	2991	1
0	5	75.74086099	2	0	0.196442	2766	1
0	5	214.2063613	1	11.6578999	0.0105973	2823	1
0	5	33.44685216	1	1.81752	0.0232977	2777	1
0	5	10.42577369	1	9.4274101	0.0067462	2697	1
0	5	34.31716328	1	6.0637698	0.296021	2921	1
0	5	30.7141466	2	1.90915	0.76788	2706	1
0	5	269.4816637	1	16.6014996	0.0145812	2790	1
0	5	25.6085841	1	20.9395008	0.40835	2678	1
0	5	58.1719483	1	35.8871994	0.390809	3012	1
0	5	45.72159836	2	2.0527799	0.526182	2897	1
0	5	205.9151861	1	13.2066002	0.0042538	2674	1
0	5	79.42561285	1	4.4951501	0.0321657	2694	1
0	5	107.0551582	2	0.337615	0.316692	2706	1
0	5	82.84616004	1	2.1343	0.0261015	2756	1
0	5	65.84915663	1	7.5431499	0.0111777	2758	1
0	5	26.25672701	1	1.81752	0.442315	2707	1
0	5	20.74518307	1	12.9588003	0.87718	2958	1
0	5	127.4134976	1	29.2600994	0.0312796	2698	1
0	5	322.8325494	1	7.23384	0.0259695	2731	1
0	5	94.76211266	1	4.5823102	0.846441	3009	1
0	5	183.3381927	1	9.1910295	0.0050584	2734	1
0	5	134.9181226	1	7.6530499	0.3436	2952	1
0	5	177.1066685	1	24.2956009	0.0980323	2771	1
0	5	52.97585656	3	21.2891998	0.0239438	3009	1
0	5	18.7175898	3	25.7959995	0.0096647	2901	1
0	5	12.61773249	1	28.6348991	0.383037	2986	1
0	5	209.8716159	1	15.5632	0.133206	2755	1
0	5	27.5477876	2	7.39396	0.0204551	2766	1
0	5	27.03419686	1	4.9723601	0.0514306	2836	1
0	5	224.2797937	1	10.7798004	0.0496288	2806	1
0	5	78.90505559	1	10.1119003	0.0683572	2790	1
0	5	232.0650412	3	2.16079	0.122714	2735	1
0	5	155.0223901	1	10.8600998	0.200487	2898	1
0	5	45.2808699	2	7.1796498	0.0312882	3013	1
0	5	288.0840174	1	9.1369495	0.0656559	2928	1
0	5	7.308285696	2	30.5615005	0.0791119	2793	1
0	5	29.76131013	1	13.3144999	0.124204	2686	1
0	5	365.2009918	1	8.4394503	0.188415	2745	1
0	5	196.7220936	1	11.0483999	0.0227804	2848	1
0	5	12.85151478	2	0.754894	0.690314	2902	1
0	5	122.097441	1	5.7105899	0.0304773	2692	1
0	5	180.3331815	1	9.51443	0.0328503	2936	2
0	5	168.2027902	1	7.7469702	0.659735	2839	2
0	5	24.87781205	2	19.1884003	0.348324	2968	2
0	5	14.1341912	1	3.1096301	0.0604214	2785	2
0	5	44.84244084	2	3.81407	0.123132	2890	2
0	5	31.18074169	1	14.7101002	0.0639947	2966	2
0	5	16.08991474	2	11.4476995	0.119808	2854	2
0	5	18.06412244	2	2.4563899	0.51807	2763	2
0	5	1462.454344	3	5.2589502	0.379102	3159	2
0	5	136.8289008	2	4.1687398	0.0356157	2755	2
0	5	20.00698751	1	23.2752991	0.255688	2805	2
0	5	7.355646566	1	13.8284998	0.362081	2706	2
0	5	489.2052317	3	39.2498016	0.0210881	3174	2
0	5	19.61326245	2	4.0725899	0.0893098	2841	2
0	5	66.10205053	2	12.9793997	0.258286	2878	2
0	5	139.2377366	1	14.9209995	0.274885	2730	2
0	5	103.5171435	3	14.3101997	0.19038	2973	2
0	5	83.81333684	1	8.0632496	0.114157	2833	2
0	5	22.03074526	1	12.0170002	0.0133669	3010	2
0	5	310.1809769	1	7.39396	0.34611	2813	2
0	5	21.88390901	1	16.3603992	0.0453989	2717	2
0	5	232.3818464	2	6.6712298	0.0246267	2852	2
0	5	42.65220321	1	7.0620399	0.0682594	2916	2
0	5	319.9031855	1	2.16079	0.717039	2773	2
0	5	96.52649153	1	15.4365997	0.0569842	2838	2
0	5	41.50381215	1	22.4419003	0.164235	2814	2
0	5	80.02987995	1	11.3338003	0.0598066	2723	2
0	5	56.71560689	1	8.71035	0.0833185	2781	2
0	5	249.9469729	1	23.7539005	0.0559154	2763	2
0	5	229.2190797	3	21.2537003	0.052944	3109	2
0	5	375.4178232	3	6.7213702	0.0583681	3197	2
0	5	88.23895087	1	4.5823102	0.257331	2758	2
0	5	64.22969441	3	31.2154007	0.380784	2771	2
0	5	107.6351426	2	1.96786	0.339847	2746	2
0	5	33.30926209	1	5.7498498	0.362056	2828	2
0	5	75.11286191	2	6.91817	0.26307	2936	2
0	5	87.81172052	2	15.5033998	0.150878	2912	2
0	5	74.280873	1	6.6963501	0.0144073	2913	2
0	5	354.23744	3	8.89851	0.0187809	3155	2
0	5	66.23831064	1	8.6466703	0.04854	2827	2
0	5	178.0929195	1	4.4318199	0.0361778	2813	2
0	5	44.92753435	3	11.3147001	0.0410486	2857	2
0	5	333.4926292	1	10.6631002	0.0353778	2902	2
0	5	85.43008132	2	25.5421009	0.0706583	2696	2
0	5	98.09944735	1	9.2566795	0.24248	2861	2
0	5	339.2552555	3	41.4887009	0.179844	3115	2
0	5	23.46546336	2	7.1874099	0.183751	2931	2
0	5	167.6555334	1	14.7524996	0.0803122	2744	2
0	5	205.6116817	1	10.6835003	0.0136956	2794	2
0	5	395.1646201	2	0	0.242991	2697	2
0	5	18.20586935	2	6.91817	0.014073	2768	2
0	5	35.37747673	1	14.3504	0.020089	3037	2
0	5	971.8251589	3	13.2066002	0.0723319	3283	2
0	5	10.28118125	2	6.1738501	0.341383	2940	2
0	5	51.76411064	1	6.4231501	0.0446355	2726	2
0	5	89.41658308	3	19.9533997	0.485151	3090	2
0	5	34.75355833	2	21.9741001	0.237961	2915	2
0	5	16.62268033	2	2.7199199	0.21936	2767	2
0	5	13.99686741	1	5.39642	0.0489235	2767	2
0	5	10.63911436	2	9.4623203	0.185913	2843	2
0	5	2.787964877	1	3.7692399	0.0200441	2751	2
0	5	20.1441493	3	30.2628002	0.0855284	2680	2
0	5	10.03202902	1	5.7204299	0.327453	2946	2
0	5	19.45411478	2	6.7628598	0.0625087	2759	2
0	5	4.097322287	1	6.7213702	0.0712868	2765	2
0	5	74.59822611	1	10.4516001	0.249325	2868	2
0	5	80.97039603	1	22.1595001	0.204303	2702	2
0	5	25.91710811	1	11.3957005	0.279445	2695	2
0	5	20.09769396	2	26.1947994	0.178661	2870	2
0	5	288.8575527	2	2.16079	0.410416	2845	2
0	5	78.68894417	2	1.01275	0.033331	2717	2
0	5	28.34474939	1	10.0467997	0.401335	2814	2
0	5	264.1397578	1	5.8851299	0.0244975	2788	2
0	5	9.18719984	1	7.01443	0.05254	2786	2
0	5	413.5433717	2	2.8624101	0.0431741	2870	2
0	5	6.529603352	2	12.2601004	0.0272552	2687	2
0	5	99.09149885	1	9.0093899	0.430129	2818	2
0	5	67.25311127	1	13.9649	0.0134495	2689	2
0	5	169.6317058	1	12.6592999	0.0943842	2792	2
0	5	171.9735989	3	7.45401	0.532242	3151	2
0	5	82.52340344	1	6.2550998	0.0925322	2697	2
0	5	172.1123169	1	5.2266998	0.0419242	2871	2
0	5	25.71723205	1	10.9991999	0.342381	2950	2
0	5	73.24660881	1	10.3731003	0.425898	2846	2
0	5	50.38968801	1	18.7747002	0.251283	2690	2
0	5	6.448698054	1	2.36199	0.0248605	2748	2
0	5	53.7890113	1	14.9104996	0.0982903	2889	2
0	5	3.003309679	2	3.0543699	0.618823	2732	2
0	5	471.9507264	1	5.6412201	0.0098858	2741	2
0	5	3.440199067	2	19.8903999	0.0550745	2902	2
0	5	58.79000472	1	6.6291399	0.275947	2863	2
0	5	186.8784495	3	9.4215803	0.0271448	3189	2
0	5	223.1045488	2	24.5209999	0.403752	3222	2
0	5	12.90956581	2	4.9723601	0.088372	2845	2
0	5	112.1310252	2	2.8624101	0.389771	2869	2
0	5	229.3893614	1	14.6246996	0.0230785	2811	2
0	5	640.2660021	2	7.8326302	0.116857	3214	3
0	5	215.0927685	1	34.7014008	0.0297043	2863	3
0	5	25.47266362	2	12.9588003	0.113418	2682	3
0	5	0.4753861	1	9.2328701	0.0575386	2753	3
0	5	32.19950661	2	26.5300007	0.0093919	2891	3
0	5	236.2958989	1	23.9102993	0.100742	2698	3
0	5	25.04314188	1	18.9622993	0.199584	2740	3
0	5	24.55791331	1	13.5353003	0.160024	2783	3
0	5	153.2052533	2	13.4215002	0.115017	3013	3
0	5	20.09590635	2	20.8577003	0.0221644	2735	3
0	5	65.80478251	1	9.1369495	0.135939	2727	3
0	5	121.2637421	2	10.5553999	0.0207822	3117	3
0	5	13.69700521	4	5.7596202	0.611164	2751	3
0	5	74.54819897	2	17.6907005	0.0463334	2737	3
0	5	140.1160987	2	16.4164009	0.0125225	2784	3
0	5	224.7730143	1	17.1362991	0.11388	2836	3
0	5	286.926842	1	12.0882998	0.631811	2734	3
0	5	10.59963528	3	13.5353003	0.0342323	3016	3
0	5	196.3093608	3	31.3969002	0.0101775	2964	3
0	5	209.2480702	3	4.5823102	0.0436402	2699	3
0	5	19.62973457	2	7.01443	0.0047892	2685	3
0	5	50.35075622	2	32.9051018	0.0027754	2955	3
0	5	68.77828707	2	2.6989501	0.0455303	2732	3
0	5	56.30763573	2	7.5431499	0.0112385	2758	3
0	5	368.602474	1	15.6491003	0.0854394	2702	3
0	5	178.5183439	3	37.1866989	0.0128681	3132	3
0	5	83.30746463	1	16.4846001	0.0209425	2754	3
0	5	118.1569308	1	24.4612999	0.0193525	2838	3
0	5	18.06299577	2	9.7029305	0.0266941	2880	3
0	5	21.8244039	1	16.3073006	0.0050408	2840	3
0	5	100.274863	3	13.8930998	0.136535	3165	3
0	5	78.67134359	2	9.0093899	0.291835	2712	3
0	5	262.4876323	1	9.51443	0.0138279	2840	3
0	5	151.3887515	1	29.9922009	0.0683083	2806	3
0	5	40.62147969	1	10.8600998	0.0034237	2922	3
0	5	18.26340935	2	23.4305992	0.0147008	2678	3
0	5	0.294324391	1	4.2626901	0.555917	2855	3
0	5	84.72743498	2	14.9069996	0.0189629	2716	3
0	5	203.9515541	1	12.4551001	0.0066148	2867	3
0	5	232.886169	2	5.0956202	0.0243719	2736	3
0	5	209.7630821	1	7.36374	0.131878	2781	3
0	5	82.65459183	1	13.7980003	0.0594241	2942	3
0	5	66.87124572	4	14.3504	0.266515	2800	3
0	5	291.6874217	2	0.337615	0.226489	2711	3
0	5	12.8359831	2	7.39396	0.267886	2698	3
0	5	6.526897664	2	1.72101	0.504595	2700	3
0	5	146.3823791	1	9.7873201	0.0840554	2679	3
0	5	5.710819747	1	16.656601	0.673556	2719	3
0	5	1.556053525	2	30.8192997	0.0454459	2902	3
0	5	19.82226435	1	8.71035	0.00824	2680	3
0	5	682.1947798	2	1.06752	0.184961	2906	3
0	5	94.2421052	1	23.6532001	0.0125776	2895	3
0	5	9.751696126	2	28.1550007	0.0479815	2812	3
0	5	0.658733312	1	28.0098991	0.0443768	2747	3
0	5	63.16784671	2	6.75458	0.401417	2928	3
0	5	23.62922268	2	8.0563602	0.0150256	3109	3
0	5	127.1526906	1	5.8755698	0.004602	2822	3
0	5	35.39747354	2	17.7556	0.0605923	2696	3
0	5	27.42034736	1	15.8191996	0.384057	2800	3
0	5	24.44422369	2	20.5165005	0.130046	3146	3
0	5	112.3225996	2	3.47174	0.0282156	2718	3
0	5	95.32219209	3	26.3164997	0.0253394	3007	3
0	5	17.18295653	1	12.2994003	0.0490545	2834	3
0	5	351.7943211	2	0	0.0637561	2743	3
0	5	10.94331486	2	28.9339008	0.0071986	2830	3
0	5	223.2301193	1	14.4811001	0.0297466	2861	3
0	5	37.95806561	2	28.6278992	0.339365	2712	3
0	5	402.2099062	3	7.6675801	0.0200331	3058	3
0	5	56.19647821	1	3.1996	0.0888554	2851	3
0	5	28.16647565	1	10.5553999	0.261702	2747	3
0	5	107.8510284	1	4.05866	0.0215081	2883	3
0	5	38.96990907	3	8.5631304	0.0450935	3109	3
0	5	36.32945312	2	25.2187004	0.0085752	2806	3
0	5	174.5417761	2	9.3218403	0.0171502	2848	3
0	5	140.1376162	1	17.8901997	0.0029513	2744	3
0	5	28.8328626	2	12.2601004	0.0500885	2977	3
0	5	6.407422668	1	22.3780003	0.326865	2862	3
0	5	24.69536364	2	7.3333902	0.0608159	2688	3
0	5	68.68263247	2	7.7827802	0.0660127	2773	3
0	5	157.5757693	1	18.3596001	0.0235524	2676	4
0	5	176.6332395	1	11.3480997	0.0437016	2696	4
0	5	16.86747536	1	27.3875999	0.0524506	2947	4
0	5	73.19123928	2	17.0387001	0.127534	2911	4
0	5	199.3914232	2	16.5678005	0.18104	3168	4
0	5	126.8440513	1	15.8256998	0.0858193	2806	4
0	5	111.2647323	1	36.5968018	0.124685	2909	4
0	5	7.630792361	1	9.0946398	0.0147424	2761	4
0	5	346.8822833	1	27.4148006	0.143803	2833	4
0	5	62.65765356	1	34.8320007	0.304466	3055	4
0	5	3.860198031	2	14.7419004	0.250953	2934	4
0	5	56.17714935	2	35.5589981	0.0097487	3124	4
0	5	16.21072519	1	19.3708	0.0363365	2726	4
0	5	7.614382778	2	7.0620399	0.0197336	2886	4
0	5	84.49440568	1	21.7605991	0.0166624	2870	4
0	5	23.97964205	1	28.9999008	0.0166411	3057	4
0	5	177.1658542	2	4.05866	0.0834646	2734	4
0	5	387.6186626	2	1.39176	0.47073	2717	4
0	5	138.5337832	1	15.2918997	0.175512	2910	4
0	5	60.7088454	2	4.5327101	0.334321	2727	4
0	5	26.4549418	2	6.0914798	0.0585384	2855	4
0	5	92.82382083	1	21.7196999	0.0563239	3033	4
0	5	193.4702173	2	7.6675801	0.0412522	2848	4
0	5	237.1543527	3	20.7042007	0.0296612	3061	4
0	5	93.04640551	2	18.9337997	0.0201273	2925	4
0	5	79.07245574	1	6.3969202	0.14139	2878	4
0	5	17.36388353	2	12.6254997	0.101377	2699	4
0	5	80.51049027	1	27.6994991	0.0941772	2794	4
0	5	25.24738482	1	3.1818099	0.0383351	2838	4
0	5	24.23315991	1	32.2799988	0.031314	2888	4
0	5	63.6985507	1	23.5767994	0.0247764	2846	4
0	5	46.19613773	2	12.0527	0.0363804	2688	4
0	5	65.05067117	1	13.0446997	0.061977	2681	4
0	5	4.391471541	1	18.4804993	0.0931135	2902	4
0	5	60.65492892	1	4.11408	0.0753203	2879	4
0	5	280.0497436	1	20.1863995	0.172422	2854	4
0	5	369.2125884	3	6.7213702	0.356293	3155	4
0	5	41.61258404	1	21.6830997	0.187222	3116	4
0	5	20.34573368	2	5.0062799	0.0399263	2747	4
0	5	6.933149189	1	23.0254993	0.0450601	2828	4
0	5	183.6236137	1	9.1369495	0.0401172	2864	4
0	5	118.3022556	1	2.7199199	0.104945	2740	4
0	5	127.4135449	1	5.7302599	0.0162454	2952	4
0	5	62.42824201	1	7.0620399	0.226685	2699	4
0	5	11.85871488	1	14.2515001	0.188263	2832	4
0	5	257.8221573	1	3.0169599	0.51268	2933	4
0	5	104.8121453	1	5.5507202	0.0150122	2782	4
0	5	39.46133504	1	18.3514004	0.224795	2841	4
0	5	24.40356725	1	12.6254997	0.237453	2868	4
0	5	80.47687357	1	17.7894001	0.0274184	3032	4
0	5	34.84524634	2	7.43155	0.0566592	2983	4
0	5	664.346488	2	12.4077997	0.0203848	3198	4
0	5	208.9044925	1	6.91817	0.120262	2745	4
0	5	63.74898134	1	16.7266006	0.184991	2933	4
0	5	205.8398985	1	25.8309994	0.0263527	2995	4
0	5	5.744497562	1	8.1112804	0.0486311	2964	4
0	5	22.19635182	1	18.4911995	0.0640884	2819	4
0	5	17.50399231	2	5.0511498	0.0352283	2838	4
0	5	28.8596665	1	10.8900995	0.0634897	2980	4
0	5	232.8455739	2	8.2804298	0.0566814	3151	4
0	5	78.36996468	1	15.9645996	0.208585	2858	4
0	5	5.158646412	1	11.5416002	0.0661286	2821	4
0	5	117.9703148	1	17.2068005	0.0940103	2936	4
0	5	12.20325566	1	20.8507996	0.29062	2906	4
0	5	35.4635638	1	21.1019001	0.0471564	3001	4
0	5	112.9165662	2	5.0062799	0.641856	2878	4
0	5	287.883522	3	10.8600998	0.0729633	3036	4
0	5	39.02439827	1	4.0725899	0.0680273	2737	4
0	5	39.68427439	1	37.0387993	0.0760705	3184	4
0	5	21.82212675	2	3.0169599	0.0241953	2722	4
0	5	49.69395758	1	9.3747797	0.0221021	2850	4
0	5	13.71905559	1	8.0563602	0.0903626	2727	4
0	5	14.87948666	2	6.7213702	0.253425	2913	4
0	5	0.921338428	1	6.85322	0.0102589	2729	4
0	5	12.29077926	1	13.5820999	0.145449	2747	4
0	5	262.8310454	1	19.9848995	0.0497639	2772	4
1	5	85.41935704	1	22.1343994	0.0212717	2362	1
1	5	104.0198644	1	26.1214008	0.205458	2357	1
1	5	173.977542	1	32.3619995	0.0963223	2393	1
1	5	180.3359354	1	13.9347	0.199329	2555	1
1	5	539.5744517	1	10.2886	0.0102494	2493	1
1	5	96.0494283	1	4.1002898	0.19487	2371	1
1	5	232.6706786	1	23.0254993	0.0552255	2318	1
1	5	353.3516935	1	14.5997	0.0184321	2243	1
1	5	137.2236857	1	20.1793003	0.0204528	2197	1
1	5	227.1281802	1	34.6722984	0.0228998	2310	1
1	5	6.81019343	1	6.6712298	0.0661337	2110	1
1	5	29.308563	1	3.8436699	0.105953	2476	2
1	5	59.980162	1	7.0541301	0.194024	2246	2
1	5	53.61000266	1	18.5233002	0.066215	2370	2
1	5	6.210245135	2	19.2341995	0.0352181	2290	2
1	5	440.5570439	1	12.1061001	0.0290935	2474	2
1	5	120.3146289	1	14.5495005	0.0497774	2320	2
1	5	26.67391097	1	11.2427998	0.0456419	2197	2
1	5	1.043153172	1	18.5205994	0.184013	2212	2
1	5	13.89307153	1	20.6557007	0.186103	2242	2
1	5	20.52234942	1	9.7873201	0.0828342	2164	2
1	5	113.5961341	1	19.8903999	0.0994854	2205	2
1	5	8.264096885	1	9.7648897	0.463653	2210	2
1	5	25.58451701	1	26.6301994	0.0100203	2471	3
1	5	7.895281821	1	26.7942009	0.252641	2571	3
1	5	208.305274	2	21.3069	0.0979481	2329	3
1	5	37.95523959	1	11.1800003	0.0465047	2525	3
1	5	32.91642424	2	24.4612999	0.0522569	2595	3
1	5	33.8343421	2	29.9391994	0.355551	2595	3
1	5	18.4281942	1	22.9897995	0.0353831	2526	3
1	5	14.48305602	1	3.1096301	0.213804	2276	3
1	5	0.181451504	1	33.9005013	0.172626	2314	3
1	5	34.61748341	1	23.7670994	0.032365	2385	3
1	5	4.304356838	1	23.2772007	0.0640615	2322	3
1	5	120.4660886	3	22.4151001	0.0028219	2321	3
1	5	2.148455398	1	23.7084007	0.058004	2301	3
1	5	6.398431252	1	21.5790005	0.0098417	2387	3
1	5	11.52728281	2	25.7894001	0.0255473	2355	3
1	5	16.0358595	1	6.46663	0.0246584	2341	3
1	5	31.8805875	1	18.6508999	0.0175476	2351	3
1	5	14.28218331	3	31.8339996	0.328068	2222	3
1	5	3.611351811	2	18.8792	0.0215017	2292	3
1	5	27.48327346	2	27.1221008	0.0943313	2553	4
1	5	14.07258071	2	18.4484005	0.0230061	2555	4
1	5	36.81215388	1	19.8099003	0.0500957	2470	4
1	5	1.310149931	2	13.6905003	0.410669	2518	4
1	5	2.833673231	2	19.7217007	0.236895	2459	4
1	5	30.59533377	1	24.1133995	0.0151269	2295	4
1	5	324.9976089	1	15.5432997	0.0650289	2476	4
1	5	15.27394239	1	23.7670994	0.203839	2183	4
1	5	31.31150698	1	35.6444016	0.180487	2579	4
1	5	62.05221297	1	20.9235992	0.0730503	2473	4
1	5	44.22397764	1	8.7924099	0.152265	2396	4
1	5	77.6446645	1	36.2229004	0.157875	2288	4
1	5	71.86985556	1	30.6748009	0.132337	2411	4
1	5	105.536149	1	16.4661007	0.289282	2309	4
1	5	90.73348611	1	6.46663	0.195281	2347	4
1	5	243.6300147	1	13.2707005	0.0555905	2296	4
1	5	5.108565109	1	13.0366001	0.292543	2168	4
1	5	71.94454004	1	20.5235004	0.390477	2119	4
1	5	72.51892819	1	29.0342007	0.101968	2408	4
1	5	0.971912736	1	3.7692399	0.254133	2230	4
1	5	23.35844722	1	2.1343	0.31405	2141	4
1	5	124.6491357	1	17.0268002	0.562946	2381	4
1	5	211.1256011	1	34.6722984	0.0417345	2310	4
1	5	67.7838013	1	30.3199005	0.0319602	2351	4
1	5	100.4169027	1	31.9307995	0.038187	2351	4
1	5	171.812338	1	40.1627998	0.0503454	2296	4
1	5	12.43208949	1	22.5893002	0.0383	2228	4
0	6	5.091092862	1	7.5946398	0.0507202	2825	1
0	6	88.1496103	1	30.0515995	0.18222	2614	1
0	6	231.2733895	3	6.18293	0.0316907	2299	1
0	6	175.8886779	1	8.7356901	0.221715	2681	1
0	6	163.5259492	1	12.4421997	0.0162231	2349	1
0	6	3.563529264	2	9.0155096	0.0384606	2230	1
0	6	11.93517135	2	4.5823102	0.0158992	2871	1
0	6	101.3211245	4	0.954841	0.0618927	2072	1
0	6	106.3450644	1	13.4215002	0.103612	2547	2
0	6	8.913039383	2	4.3933802	0.0220142	2793	2
0	6	24.59792624	1	11.3718996	0.0167203	2525	2
0	6	463.7760481	1	8.8425102	0.0653554	2791	2
0	6	71.91586728	3	2.88218	0.086091	2095	2
0	6	8.035680418	2	23.8934002	0.0205892	2478	2
0	6	38.50164343	2	13.6557999	0.225032	2874	2
0	6	11.43185507	2	23.5902004	0.277745	2887	2
0	6	153.4119225	1	13.0121002	0.022929	2499	2
0	6	56.83218816	1	7.45401	0.152649	2763	3
0	6	76.12466958	1	10.6835003	0.0098659	2700	3
0	6	246.2015208	3	23.5767994	0.0134904	2287	3
0	6	41.98766581	2	17.4710007	0.124989	2608	3
0	6	74.09729251	2	14.8511	0.0353502	2928	3
0	6	101.5276389	2	25.4622993	0.324894	2443	3
0	6	28.08746363	2	29.7000999	0.0118836	2110	3
0	6	1.140700959	4	4.4318199	0.0261294	2921	3
0	6	21.54831328	1	1.01275	0.693009	2086	4
0	6	131.0790356	1	13.6557999	0.159263	2550	4
0	6	60.24175424	1	32.9505997	0.0346144	2428	4
0	6	21.8657301	2	7.0857301	0.160511	2721	4
0	6	1.928572017	2	0.337615	0.670074	2123	4
1	6	4.450416469	1	7.45401	0.0124834	2237	1
1	6	31.79745959	2	23.3453999	0.0072462	2474	3
1	6	13.50705155	1	23.8596001	0.0129148	2495	3
1	6	7.096238946	1	2.9018199	0.697654	2130	3
1	6	16.61766853	1	24.3759995	0.0930251	2512	4
1	6	34.98775283	1	21.1735001	0.0529922	2415	4
0	7	75.44751969	1	8.3271399	0.474609	2452	1
0	7	25.25057795	1	18.7378998	0.135768	2898	1
0	7	31.5522959	1	6.4231501	0.180085	2456	1
0	7	274.4751458	1	4.3933802	0.168347	2589	1
0	7	69.75641422	1	14.3978004	0.0023803	2084	1
0	7	182.3821029	1	6.6544299	0.0052571	2631	1
0	7	57.89006155	1	11.9947004	0.125048	2558	1
0	7	80.85935066	1	3.8436699	0.0274271	2138	1
0	7	24.56368447	1	10.2886	0.0828091	2637	1
0	7	282.0997409	1	27.6131001	0.0386729	2417	1
0	7	1.473670589	1	9.1369495	0.051506	2479	1
0	7	88.52650325	1	9.1369495	0.0179691	2595	1
0	7	191.570915	1	20.1410999	0.0038171	2697	1
0	7	18.19355335	1	19.5932999	0.100845	2645	1
0	7	19.98173292	1	5.1396899	0.0083359	2169	1
0	7	31.48705982	2	1.06752	0.093903	2055	1
0	7	13.02528685	2	2.7818899	0.580628	2691	1
0	7	27.42089787	4	12.9588003	0.655131	2529	1
0	7	19.62444702	2	18.0014	0.025259	3001	1
0	7	662.788669	3	10.3993998	0.0085046	3102	1
0	7	329.7705536	1	8.5889301	0.368741	2646	1
0	7	120.7920559	1	13.1218996	0.1449	2550	1
0	7	562.2593962	2	5.1287098	0.625709	2424	1
0	7	106.5499526	1	17.2507	0.162473	2473	1
0	7	62.27240682	1	1.72101	0.090939	2068	1
0	7	417.237369	1	8.48524	0.009215	2132	1
0	7	45.46516886	1	9.0155096	0.0791273	2292	1
0	7	126.2609436	1	7.6530499	0.0342753	2314	1
0	7	268.0003241	1	6.3969202	0.0482586	2682	1
0	7	90.46625553	1	9.1369495	0.0089551	2544	1
0	7	22.59861637	1	8.5889301	0.786048	2424	1
0	7	6.976536711	1	4.1002898	0.475352	2511	1
0	7	320.8203373	1	17.8426991	0.114058	2893	1
0	7	172.0708262	1	24.6861992	0.0037675	2883	1
0	7	657.9178463	2	0.754894	0.0662941	2138	1
0	7	28.96065598	2	0	0.0994438	2097	1
0	7	0.931656666	2	10.7595997	0.152328	2859	1
0	7	7.10154692	2	13.9195995	0.127333	2802	1
0	7	135.9454844	1	14.9209995	0.004342	2521	1
0	7	0.5164224	1	9.1910295	0.433304	2106	1
0	7	110.1013161	2	2.1343	0.684766	2918	1
0	7	19.40440906	2	1.6876	0.0566974	2756	1
0	7	26.40881953	1	13.2025003	0.0335551	2427	1
0	7	137.2846108	1	7.5946398	0.622057	2910	1
0	7	249.8462231	1	9.7648897	0.0847883	2499	1
0	7	430.1564476	3	0.954841	0.152076	2318	1
0	7	153.4586985	2	1.81752	0.620332	2243	1
0	7	36.37590912	1	7.7469702	0.235085	2646	2
0	7	139.7684894	1	21.6809006	0.0187984	2670	2
0	7	158.8403069	3	6.7213702	0.148128	2870	2
0	7	5.834803427	1	5.6412201	0.210831	2454	2
0	7	59.49432318	2	16.4195004	0.0487411	2612	2
0	7	1.695245432	3	19.9680004	0.215951	2137	2
0	7	5.520134078	2	7.1874099	0.0193322	2664	2
0	7	15.62066944	2	7.45401	0.182325	2557	2
0	7	32.71084779	1	25.6704006	0.281346	2869	2
0	7	104.3610599	2	5.4380102	0.162051	2452	2
0	7	95.22897849	3	2.63503	0.0571956	2061	2
0	7	122.144915	2	7.6530499	0.0188667	2417	2
0	7	152.6356369	1	9.7198696	0.0623882	2782	2
0	7	4.355168114	4	12.1943998	0.442759	2698	2
0	7	246.7035812	3	1.01275	0.136027	2169	2
0	7	6.526503765	4	1.72101	0.619165	2554	2
0	7	32.79168444	2	9.6291399	0.0329867	2521	2
0	7	189.0218842	1	10.4777002	0.550011	2587	2
0	7	17.59384291	2	20.0235004	0.0400883	2500	2
0	7	14.76137015	1	7.36374	0.0798129	2947	2
0	7	57.60952194	1	25.816	0.0562968	2256	2
0	7	186.7957451	3	2.1343	0.0171184	2380	2
0	7	29.29343487	2	5.7596202	0.0355926	2830	2
0	7	76.41658399	2	23.5863991	0.0370466	2799	2
0	7	84.01506783	1	16.7961998	0.0935676	2281	2
0	7	298.5252402	1	21.2514992	0.223307	2486	2
0	7	467.0856719	1	24.5517006	0.0082661	2552	2
0	7	63.43213065	3	17.2740002	0.128907	2190	2
0	7	49.81438131	1	25.2824993	0.0268857	2556	2
0	7	30.18002979	2	3.9310999	0.216501	2236	2
0	7	41.27950668	2	15.8743	0.0044974	2528	3
0	7	146.9905566	1	20.9916	0.091805	2985	3
0	7	55.82581783	1	7.1406698	0.197719	2733	3
0	7	12.52167423	1	5.7888298	0.0122092	2480	3
0	7	2.445791432	2	14.9384003	0.334868	2490	3
0	7	166.1422803	1	23.1105003	0.0876124	2798	3
0	7	9.677373589	2	2.1343	0.380078	2100	3
0	7	7.411495021	1	3.7692399	0.560593	2710	3
0	7	70.53728765	1	9.6972704	0.0427439	2451	3
0	7	5.96953995	4	1.35022	0.0092123	2238	3
0	7	20.36780894	1	21.3157997	0.0080924	2949	3
0	7	26.29439049	1	3.32143	0.556347	2720	3
0	7	387.7624436	2	12.4551001	0.0785994	2540	3
0	7	99.71849337	1	14.2624998	0.0545287	2726	3
0	7	194.7612296	1	11.3195	0.048884	2175	3
0	7	13.8064938	1	5.0956202	0.009118	2684	3
0	7	81.20036061	2	3.81407	0.0925708	2505	3
0	7	17.3236294	2	4.2626901	0.0117379	2508	3
0	7	70.96133422	1	8.4787102	0.011955	2645	3
0	7	103.3665797	2	5.5507202	0.111197	2716	3
0	7	103.5610508	3	6.4231501	0.55725	2261	3
0	7	5.920964318	4	1.06752	0.890171	2492	3
0	7	0.916705328	1	21.9720001	0.0501695	2700	3
0	7	398.9583965	2	0.954841	0.151558	2081	3
0	7	63.27489622	2	2.9018199	0.0169199	2758	3
0	7	223.4869061	2	4.3933802	0.60923	2331	3
0	7	7.331937485	2	7.7827802	0.0050147	2476	3
0	7	7.384297417	4	2.7199199	0.605152	2517	3
0	7	72.53832336	1	3.0357201	0.503864	2575	3
0	7	52.60371165	2	7.6530499	0.0024117	2799	3
0	7	9.229171749	1	4.1002898	0.136603	2183	3
0	7	16.18029034	1	8.8425102	0.0857948	2567	3
0	7	92.7685214	2	18.2457008	0.103227	2323	3
0	7	14.394612	1	23.5596008	0.0488641	2186	3
0	7	3.768571365	1	6.7628598	0.326168	2273	4
0	7	77.86517795	1	8.7166996	0.0406893	2549	4
0	7	65.7506863	3	9.4681301	0.149793	2083	4
0	7	69.73733607	1	7.2492499	0.0723495	2430	4
0	7	53.91932223	1	27.5592995	0.0797839	2601	4
0	7	31.39636747	4	7.86096	0.229363	2379	4
0	7	38.75542714	4	4.2626901	0.161551	2562	4
0	7	392.5075277	3	19.1807995	0.0324342	3027	4
0	7	80.87067295	1	9.4448795	0.272204	2586	4
0	7	450.7995923	3	32.421299	0.0214529	3154	4
0	7	534.8349191	3	14.3504	0.0352521	3170	4
0	7	84.43829526	2	24.1854	0.0492268	2435	4
0	7	11.74038483	1	11.6485996	0.5909	2597	4
0	7	141.5758414	2	10.8049002	0.0254301	2543	4
0	7	20.04739134	1	13.5977001	0.803084	2597	4
0	7	378.9451432	2	6.3793702	0.019985	2167	4
0	7	365.153167	3	1.01275	0.031228	2137	4
0	7	111.3989074	1	19.1807995	0.0571098	2713	4
0	7	4.68856315	1	3.1818099	0.123078	2347	4
0	7	66.24304732	1	10.6631002	0.253732	2540	4
0	7	177.3960786	1	12.2601004	0.100348	2745	4
0	7	91.17740909	1	8.1181202	0.0557699	2159	4
0	7	27.89630488	1	21.1935997	0.0420438	2227	4
0	7	71.21222551	1	5.26966	0.431213	3016	4
0	7	27.19453355	1	21.3136005	0.360383	2201	4
0	7	113.8170155	3	2.5695	0.0313554	2384	4
0	7	125.1283028	2	14.2771997	0.0461299	2116	4
0	7	86.50204727	1	16.2539005	0.0124337	2908	4
0	7	45.57123613	1	30.5139999	0.233093	2562	4
1	7	43.5068057	2	8.71035	0.49868	2217	1
1	7	164.2600904	1	1.81752	0.651636	2307	1
1	7	46.54975075	2	6.75458	0.171668	2200	1
1	7	1.944690191	1	33.3445015	0.558449	2389	2
1	7	14.35034465	1	8.1112804	0.0283665	2354	2
1	7	41.83812937	1	19.1168995	0.0409283	2345	2
1	7	7.751976074	2	18.2320995	0.326321	2273	2
1	7	252.6003373	2	9.1429701	0.105683	2195	2
1	7	42.80428426	1	16.8565006	0.248047	2330	3
1	7	8.926967755	1	8.6466703	0.0026013	2539	3
1	7	18.29536076	2	12.4421997	0.152837	2273	3
1	7	67.47260396	1	14.3395004	0.0281842	2516	3
1	7	90.72253346	1	12.1061001	0.0312421	2352	3
1	7	43.13140064	1	10.2461004	0.0256439	2466	3
1	7	117.7427366	1	11.1751003	0.0075971	2496	3
1	7	87.70649976	1	12.7726002	0.011666	2372	3
1	7	49.06449834	2	12.2250996	0.0403142	2318	3
1	7	4.636502828	2	9.9702597	0.0795379	2104	3
1	7	6.039839301	1	4.7159801	0.131787	2259	3
1	7	5.541922224	2	16.8022995	0.0105335	2215	3
1	7	79.44117709	2	2.8624101	0.282211	2095	3
1	7	93.89806201	3	33.6413994	0.026343	2210	3
1	7	41.40767386	2	20.6833992	0.0066997	2278	4
1	7	10.1530139	2	1.81752	0.318535	2406	4
1	7	29.31930035	1	15.1968002	0.0429593	2260	4
1	7	36.61055134	1	18.1226997	0.0429593	2257	4
1	7	1.650083819	1	6.7213702	0.0734868	2241	4
1	7	70.66764979	1	10.3677998	0.659543	2116	4
0	8	56.88312898	1	27.6802006	0.0181973	2195	1
0	8	44.32826417	1	12.6466999	0.047962	2625	1
0	8	128.3736421	1	20.9281998	0.0079932	2654	1
0	8	126.8227442	2	1.06752	0.479654	2709	1
0	8	159.790578	1	14.04	0.0065414	2592	1
0	8	3.040565708	1	2.2636399	0.459634	2410	1
0	8	5.862842959	1	14.9765997	0.0119009	2500	1
0	8	204.7991077	1	18.4456997	0.058827	2672	1
0	8	13.45977658	2	12.0214996	0.0448985	2880	1
0	8	66.43188877	1	6.2550998	0.298919	2395	1
0	8	83.51589154	1	10.9049997	0.404462	2811	1
0	8	142.5719239	1	11.0089998	0.0200391	2350	1
0	8	8.008797266	4	4.05866	0.0202961	2619	1
0	8	61.33646013	1	8.3271399	0.195211	2621	1
0	8	231.1915886	1	24.9044991	0.0506445	2473	1
0	8	67.98492624	1	15.7704	0.0143789	2905	1
0	8	7.616539654	1	1.90915	0.029007	2601	1
0	8	0.970927173	4	17.3873005	0.331729	2503	1
0	8	9.366589503	3	12.4850998	0.0476648	2331	1
0	8	147.6718013	1	15.1317997	0.0223387	2559	1
0	8	162.4029286	1	14.3978004	0.0179668	2236	1
0	8	547.0425062	3	8.9848804	0.519032	3267	1
0	8	96.08029827	1	1.2171201	0.380629	2117	1
0	8	30.63186184	1	2.2636399	0.0292721	2758	1
0	8	24.33208704	1	16.9941006	0.0519926	2403	1
0	8	234.405602	2	9.7198696	0.091368	2177	1
0	8	23.46968957	1	6.6963501	0.0067901	2305	1
0	8	5.478051852	1	5.0956202	0.087486	2369	1
0	8	89.43492677	2	1.6876	0.238928	2043	1
0	8	41.08370109	1	36.1493988	0.248406	2546	1
0	8	755.7251296	1	12.4551001	0.0102737	2772	1
0	8	72.26270332	1	5.47927	0.0508332	2657	1
0	8	21.45317232	1	4.7159801	0.272038	2610	1
0	8	104.1212482	1	19.4437008	0.258463	2639	1
0	8	71.64300725	2	7.8326302	0.0272544	2451	1
0	8	36.40073022	1	6.7213702	0.0135179	2654	1
0	8	11.46850694	1	13.9045	0.222461	2645	1
0	8	381.2131682	3	13.8627005	0.187952	3063	1
0	8	37.60727419	3	10.5398998	0.0161747	2329	1
0	8	65.12617168	1	28.8883991	0.129679	2756	1
0	8	87.20940647	1	12.5108004	0.0090601	2945	1
0	8	25.36755648	1	28.6658001	0.654918	2475	1
0	8	3.627405879	1	7.9732299	0.0978236	2589	1
0	8	9.101911455	1	16.118	0.106161	2670	1
0	8	11.51738641	1	5.2589502	0.717616	2169	1
0	8	26.59767525	2	6.3175502	0.376514	2139	1
0	8	363.3502945	3	13.4884005	0.0497805	3046	1
0	8	215.0893286	1	13.2666998	0.105191	2585	1
0	8	29.23733788	4	0.477454	0.286936	2239	1
0	8	12.5454803	1	1.72101	0.0144129	2095	1
0	8	4.171934584	4	0	0.461387	2374	1
0	8	531.0204367	3	6.28194	0.0130651	3184	1
0	8	15.08445108	1	12.4850998	0.0520107	2325	1
0	8	241.2177507	1	9.5834398	0.192151	2693	1
0	8	104.0905652	1	7.6603198	0.203553	2684	1
0	8	139.6416399	1	4.3804898	0.15647	2610	1
0	8	98.30188674	1	5.39642	0.027484	2384	2
0	8	148.8526443	2	8.3801899	0.0181479	2520	2
0	8	96.69588724	2	7.2492499	0.0369884	2259	2
0	8	104.5998819	2	7.9173002	0.0404513	2920	2
0	8	4.276307204	2	14.3649998	0.0733752	2407	2
0	8	84.76497093	1	13.8323002	0.0368382	2562	2
0	8	8.444549586	2	13.0895004	0.0427557	2449	2
0	8	59.31112246	2	30.8192997	0.0701804	2260	2
0	8	6.768104159	2	2.63503	0.0702181	2088	2
0	8	16.3127407	2	15.9228001	0.093104	2486	2
0	8	16.07735302	1	7.45401	0.138751	2710	2
0	8	652.5277651	2	6.7628598	0.0974403	2336	2
0	8	4.938122756	1	17.2507	0.0300568	2649	2
0	8	72.83498317	1	9.3923597	0.0666401	2775	2
0	8	59.22517033	3	5.8851299	0.249974	2392	2
0	8	0.172286693	2	20.7203007	0.225519	2800	2
0	8	124.381864	1	32.2991982	0.045956	2466	2
0	8	3.638177539	2	31.2154007	0.0242037	2352	2
0	8	63.09023882	1	5.1287098	0.0147975	2586	2
0	8	229.3158442	3	2.7199199	0.134312	2303	2
0	8	201.6691434	1	6.7296901	0.630946	2133	2
0	8	106.7835463	2	1.39176	0.66077	2880	2
0	8	17.14242197	1	9.2566795	0.308419	2502	2
0	8	697.1899896	2	3.1096301	0.0452557	3294	2
0	8	32.7252345	2	13.2066002	0.144346	2487	2
0	8	244.7835953	2	1.06752	0.0530407	2093	2
0	8	68.90294188	1	25.5217991	0.234578	2223	2
0	8	21.3683743	1	28.9834995	0.047211	2701	3
0	8	82.10751503	2	15.7312002	0.204722	2570	3
0	8	58.45775386	1	9.8319998	0.0166174	2243	3
0	8	31.71252632	2	15.1695004	0.0536379	2529	3
0	8	17.37654599	2	21.3687992	0.0187898	2375	3
0	8	5.196830459	1	30.3288002	0.021039	2661	3
0	8	114.8538179	3	27.4720993	0.0169808	2455	3
0	8	125.5064517	2	3.43891	0.0173733	2478	3
0	8	27.20371476	2	19.0268993	0.0369617	2521	3
0	8	338.0302663	3	32.2991982	0.0183448	3125	3
0	8	68.66608369	3	17.0979004	0.050042	2469	3
0	8	85.38283033	1	6.2010498	0.0138651	2469	3
0	8	26.80755866	1	5.26966	0.0203116	2651	3
0	8	11.82157081	2	2.5695	0.29843	2526	3
0	8	17.49649307	2	19.0345993	0.0255086	2643	3
0	8	68.28829368	1	13.5820999	0.0224919	2570	3
0	8	48.66593567	2	15.2918997	0.0517455	2136	3
0	8	75.96056411	1	13.2145996	0.0869603	2722	3
0	8	23.90295549	1	5.47927	0.0063172	2499	3
0	8	12.67770591	1	5.7888298	0.0878309	2239	3
0	8	108.1813778	1	12.1061001	0.0111471	2595	3
0	8	39.05306852	2	19.6105995	0.0102451	2530	3
0	8	90.02047695	2	12.8100996	0.0065871	2573	3
0	8	8.904899948	2	31.7726002	0.246571	2648	3
0	8	86.20125544	1	8.9356298	0.0312671	2752	3
0	8	102.504211	1	3.64697	0.0718903	2330	3
0	8	72.79063265	2	1.6876	0.0695541	2501	3
0	8	102.2790657	1	11.8774996	0.179473	2321	3
0	8	3.024485114	1	10.0141001	0.0479556	3040	3
0	8	44.35396615	2	19.2112999	0.257229	2922	3
0	8	205.75682	2	32.1682014	0.0252147	2086	3
0	8	9.368473709	2	7.86096	0.748816	2722	3
0	8	72.58691326	1	25.7576008	0.156337	2935	3
0	8	17.59386879	2	8.0563602	0.325852	2256	3
0	8	68.25357889	2	15.3593998	0.0104314	2105	3
0	8	68.98584876	2	14.3978004	0.222654	2568	3
0	8	40.85443993	2	21.8377991	0.100599	2346	3
0	8	119.9813252	2	0.954841	0.014745	2441	3
0	8	16.03300321	2	7.0620399	0.0081244	2263	3
0	8	45.26540318	1	11.5602999	0.014015	2616	3
0	8	27.54163734	4	1.06752	0.278471	2617	3
0	8	61.37044726	1	3.8436699	0.0212865	2555	3
0	8	123.0948434	3	18.6481991	0.0030953	2169	3
0	8	0.196844101	3	3.32143	0.484182	2134	3
0	8	82.74970561	2	11.0483999	0.0357915	2650	3
0	8	62.20177718	1	12.2075996	0.251899	2559	3
0	8	49.45031515	1	5.0956202	0.118854	2240	3
0	8	142.3928588	2	0.337615	0.417763	2096	3
0	8	87.52178359	2	3.72387	0.0245406	2245	3
0	8	47.35321077	1	10.4568996	0.588497	2388	3
0	8	244.0452675	2	3.9310999	0.196031	2583	3
0	8	24.03767791	1	11.2041998	0.137619	2099	4
0	8	55.65449373	1	17.780899	0.101986	2442	4
0	8	33.09564245	1	5.26966	0.730527	2269	4
0	8	96.77640138	1	8.3801899	0.291184	2871	4
0	8	2.093755956	1	8.2938099	0.0646864	2418	4
0	8	28.35732215	3	28.5321007	0.419064	2354	4
0	8	80.68607531	2	3.9310999	0.103802	3064	4
0	8	161.1540046	2	8.1112804	0.0386405	2599	4
0	8	20.8390794	4	1.6876	0.248203	2066	4
0	8	40.81495201	1	16.3323002	0.122615	2708	4
0	8	159.0245767	2	1.06752	0.092205	2133	4
0	8	33.71644783	4	0.954841	0.339233	2805	4
0	8	9.755660454	2	11.8184996	0.373426	2412	4
0	8	108.6272982	1	11.5462999	0.196039	2631	4
0	8	54.94047238	1	15.6491003	0.169416	2844	4
0	8	6.439437995	2	21.8099995	0.310309	2782	4
0	8	8.354675398	1	29.9922009	0.213747	2642	4
0	8	33.8839888	2	11.4050999	0.0943974	2257	4
0	8	159.8349733	1	2.16079	0.433478	2146	4
0	8	254.4795534	2	1.35022	0.0548044	2151	4
0	8	153.4715661	2	1.72101	0.141016	2090	4
0	8	137.1578626	2	3.32143	0.0313402	2461	4
0	8	15.49607848	1	3.9310999	0.419116	2244	4
0	8	63.09878579	2	2.5695	0.0651782	2506	4
0	8	58.30831334	4	2.4563899	0.0492643	2288	4
0	8	451.7581086	2	1.2171201	0.0400582	2114	4
0	8	300.3336296	1	2.9018199	0.73706	2138	4
0	8	3.154820465	1	19.9680004	0.456841	2356	4
0	8	16.84767302	3	18.7563	0.121295	2611	4
0	8	131.9098984	1	6.3793702	0.409036	2904	4
0	8	36.29673258	1	35.8193016	0.0110464	3070	4
0	8	10.47898048	3	5.7302599	0.258444	2866	4
0	8	19.01780389	1	15.6127996	0.16225	2243	4
0	8	385.1009077	1	21.0142002	0.0525547	2861	4
0	8	1.59485074	2	15.3290997	0.0306821	2319	4
0	8	122.7918812	3	9.8319998	0.0416261	2316	4
0	8	277.6404387	1	21.4589005	0.0483345	2794	4
0	8	70.82855842	3	1.01275	0.0775271	2132	4
0	8	587.1108269	2	1.06752	0.0242868	2136	4
0	8	49.24122631	1	20.8029003	0.0660519	2631	4
0	8	123.4922146	1	19.1399002	0.196007	2544	4
1	8	7.189850905	1	3.47174	0.0971066	2591	1
1	8	230.7285554	1	12.2601004	0.008456	2453	1
1	8	105.1796802	1	19.3355999	0.0088042	2492	1
1	8	225.1303142	1	25.1303005	0.0031974	2427	1
1	8	95.37338867	1	19.1807995	0.175097	2537	1
1	8	174.9180925	1	11.8910999	0.0559229	2516	1
1	8	85.1051123	1	6.92625	0.0433334	2318	1
1	8	87.38146006	1	26.5713997	0.335772	2514	1
1	8	224.4833931	1	16.4939003	0.0144403	2516	1
1	8	220.3481932	1	23.0156002	0.0109167	2253	1
1	8	41.09043813	2	10.1604004	0.0271908	2363	1
1	8	25.26887189	1	10.8249998	0.146653	2194	1
1	8	112.040172	1	9.6462202	0.107439	2439	1
1	8	18.1091045	4	26.4773006	0.0126348	2058	1
1	8	14.71539095	1	5.2374802	0.371937	2440	2
1	8	10.90030188	1	14.0847998	0.0419401	2488	2
1	8	20.17568175	1	3.0543699	0.174247	2290	2
1	8	12.7098165	2	34.2625008	0.0172704	2481	2
1	8	115.3252771	2	6.5269899	0.755261	2457	3
1	8	29.79139021	1	11.7270002	0.483603	2461	3
1	8	27.05444089	1	2.63503	0.3558	2290	3
1	8	3.488148446	4	5.7204299	0.792318	2314	3
1	8	0.161392217	1	22.1847	0.269267	2675	3
1	8	40.4460678	2	32.8693008	0.0819688	2654	4
1	8	44.73214626	1	9.8319998	0.518276	2578	4
1	8	15.70687596	1	11.7086	0.316488	2459	4
1	8	2.830202201	1	20.2220993	0.0429255	2395	4
1	8	112.8834603	1	24.0429001	0.0311764	2487	4
1	8	20.17402098	1	15.6392002	0.119817	2314	4
1	8	33.53503355	1	19.4811993	0.0619601	2398	4
1	8	13.57140815	1	22.3738003	0.0653772	2450	4
1	8	4.086315687	4	3.7692399	0.081645	2379	4
1	8	47.78860885	1	12.5065002	0.119604	2358	4
1	8	99.59224031	1	15.1796999	0.110146	2349	4
1	8	35.14851345	2	14.0437002	0.0411848	2217	4
0	9	85.99770239	2	9.7873201	0.579329	2352	1
0	9	184.6017147	1	10.2194004	0.0256919	2696	1
0	9	51.13868376	1	1.81752	0.037021	2091	2
0	9	11.93445054	2	24.2607994	0.002785	2620	3
0	9	34.31356336	2	12.9588003	0.285552	2568	4
1	9	46.12460309	1	22.6382008	0.651949	2357	1
